# Supplementary material for: Genomic insights into diverse bacterial taxa that degrade extracellular DNA in marine sediments
Source: Nat Microbiol. 2021 Jun 14;6(7):885–98. doi: 10.1038/s41564-021-00917-9 (PMC8289736; doi:10.1038/s41564-021-00917-9)
Supplement: Supplementary file 3 — Supplementary Tables 1–6. [file 41564_2021_917_MOESM3_ESM.xlsx]

## Sheet: Supp. Table 1
Supp. Table 1. Comparison of genera detected within in situ samples and microcosms (T0 and non-substrate controls). Orange highlighted taxa represent archaeal genera. Red highlighted taxa represent bacterial genera not detected in microcosms.
taxon	GL-111-2013	GL-111-2014	GL-111-2015	GL-111-2016	KANE2B-2014-rep1	KANE2B-2014-rep2	T0_1	T0_2	d4_C1	d4_C2	d4_C3	d10_C1	d10_C2	d10_C3	d13_C1	d13_C2	d13_C3	d24_C1	d24_C2	d24_C3	d31_C1	d31_C3	Greenland sediments (average)	Microcosms (average)
Candidatus_Nitrosopumilus	0.1182	0.1442	0.1338	0.0748	0.1476	0.1878	0	0	0	0	0	0	0	0	0	0.002445	0	0	0	0	0	0	0.1344	0.000152813
JTB255_marine_benthic_group_unclassified	0.0856	0.072	0.0842	0.0686	0.0818	0.0958	0.03601	0.023413	0.021171	0.059341	0.054337	0.034065	0.023784	0.018258	0.026356	0.022922	0.02	0.023036	0.012147	0.011723	0.021451	0.019886	0.0813333	0.0267438
BD7-8_marine_group_unclassified	0.0896	0.0866	0.1114	0.0604	0.0544	0.0614	0.006623	0.011566	0.007472	0.017933	0.019542	0.003378	0.006216	0.006671	0.003332	0.005807	0.003	0.000823	0.001735	0.001776	0.00273	0.000258	0.0773	0.00617888
Marinicella	0.0472	0.0398	0.0614	0.0418	0.0402	0.0398	0.005795	0.009309	0.005293	0.016955	0.014776	0.011261	0.01027	0.005267	0.013026	0.007946	0.007	0.008227	0.016609	0.002842	0.00195	0.006198	0.0450333	0.00892025
Sh765B-TzT-29_unclassified	0.047	0.0374	0.0356	0.028	0.048	0.053	0.015935	0.016361	0.018991	0.027388	0.025262	0.017455	0.008378	0.023174	0.011209	0.011308	0.0148	0.008227	0.014626	0.015275	0.00585	0.026601	0.0415	0.0163025
Chloroplast_unclassified	0.0102	0.013	0.0188	0.0448	0.0286	0.0264	0.004967	0.013822	0.004981	0.014998	0.011916	0.009291	0.004324	0.004916	0.006059	0.003362	0.005	0.005348	0.006941	0.004263	0.00429	0.004132	0.0236333	0.00678813
Bacteria_unclassified	0.021	0.019	0.016	0.0216	0.0132	0.0158	0.013038	0.016079	0.024284	0.030323	0.030505	0.012106	0.011351	0.014396	0.015753	0.010086	0.0124	0.022213	0.016361	0.016696	0.015211	0.018853	0.0177667	0.0174784
Unknown_Family_unclassified	0.0196	0.0176	0.0166	0.0094	0.0104	0.0218	0	0	0	0	0	0	0	0	0	0	0	0	0	0	0	0	0.0159	0
OM190_unclassified	0.0192	0.0162	0.0102	0.0142	0.0146	0.0194	0.00476	0.003949	0.001557	0.013042	0.006673	0.001126	0.003784	0.004213	0.004241	0.003362	0	0.004525	0.002479	0.002131	0.00039	0.003099	0.0156333	0.00370819
Gammaproteobacteria_unclassified	0.0112	0.0142	0.0142	0.0114	0.0114	0.0096	0.024627	0.045698	0.062578	0.037822	0.033842	0.020833	0.024054	0.023525	0.029991	0.022005	0.0154	0.027149	0.020327	0.017052	0.020671	0.019628	0.012	0.0278251
OM1_clade_unclassified	0.009	0.008	0.0104	0.0108	0.0148	0.015	0.006002	0.003385	0.005293	0.011412	0.012869	0.005068	0.01	0.004916	0.007271	0.00978	0.008	0.004525	0.016361	0.019183	0.01053	0.012913	0.0113333	0.00921925
Alteromonadaceae_unclassified	0.0126	0.0104	0.0122	0.011	0.0126	0.0086	0.002483	0.001975	0.002802	0.004891	0.00143	0.001408	0.003243	0.003862	0.001515	0.001222	0.0016	0.002057	0.000992	0.000355	0.00117	0.001033	0.0112333	0.00200238
Flammeovirgaceae_unclassified	0.013	0.0124	0.015	0.0084	0.0064	0.0068	0.00207	0.002821	0.000623	0.006847	0.00286	0.002252	0.000811	0.003511	0.000909	0.000611	0.001	0	0.002975	0.000355	0.00078	0.000517	0.0103333	0.00180888
Sandaracinaceae_unclassified	0.0168	0.0094	0.004	0.0182	0.0054	0.0062	0.002276	0.003103	0.003113	0.007173	0.00858	0.005349	0.001892	0.004916	0.003635	0.001834	0.0038	0.00617	0.001487	0.007815	0.00039	0.002583	0.01	0.00400725
Pir4_lineage	0.0064	0.0124	0.0052	0.013	0.013	0.0062	0.008485	0.006206	0.003425	0.003261	0.00572	0.002534	0.009189	0.000702	0.00515	0.001528	0.0108	0.003702	0.002975	0.002131	0.01053	0.006973	0.00936667	0.00520694
Halioglobus	0.0096	0.008	0.0076	0.0092	0.0094	0.0108	0.001035	0.000282	0.001868	0.001956	0.000953	0.000563	0.000541	0.000351	0.000909	0.000917	0.0012	0.000823	0	0	0	0.000517	0.0091	0.000744687
Sva0081_sediment_group	0.0112	0.015	0.0136	0.0084	0.0044	0.0014	0.002897	0.002257	0.004047	0.01076	0.00715	0.006194	0.010541	0.003511	0.008482	0.00489	0.0104	0.000823	0.002231	0.003197	0.00312	0.001808	0.009	0.00514425
Proteobacteria_unclassified	0.0084	0.0074	0.0076	0.0094	0.0098	0.0074	0.007243	0.013822	0.017435	0.024128	0.017159	0.00732	0.012973	0.005969	0.014238	0.008863	0.0062	0.006582	0.007189	0.00675	0.00429	0.008006	0.00833333	0.0105104
Psychromonas	0.0112	0.0082	0.0128	0.011	0.0048	0.0014	0.001035	0.000282	0.000623	0.001956	0.00143	0	0	0.001756	0.001818	0.002445	0.0006	0	0.000496	0	0.00039	0	0.00823333	0.000801938
BD2-7	0.0088	0.008	0.0122	0.0068	0.0072	0.0056	0.000828	0.000564	0.002491	0.003261	0.005243	0.002534	0.002973	0.000702	0.000606	0	0.0006	0.001645	0.000992	0.000355	0	0	0.0081	0.00142463
OM60(NOR5)_clade	0.0082	0.005	0.0084	0.009	0.0096	0.0076	0.002276	0.000564	0.000311	0.001304	0.001907	0.000282	0.003243	0.00316	0.002121	0.002139	0.0004	0.001645	0.000496	0.000355	0	0.001291	0.00796667	0.00134338
Desulfobulbus	0.0094	0.0108	0.0106	0.0074	0.0078	0.0014	0.006623	0.006488	0.006849	0.013694	0.012869	0.009009	0.003784	0.00632	0.005756	0.008252	0.0052	0.002879	0.010907	0.004618	0.01053	0.00439	0.0079	0.0073855
Candidate_division_WS3_unclassified	0.0098	0.0084	0.0056	0.0088	0.0078	0.0058	0.001863	0	0.001245	0.007173	0.003337	0.000563	0.000541	0	0.003635	0.001528	0.0026	0.001234	0.003966	0.003197	0.00117	0.002583	0.0077	0.00216469
Subgroup_22_unclassified	0.0078	0.0062	0.0032	0.0068	0.0092	0.0124	0.004139	0.001975	0.000934	0.006521	0.003813	0.002534	0.001351	0.000702	0.003635	0.006418	0.0024	0	0.001983	0.002487	0.00078	0.003616	0.0076	0.0027055
Rhodopirellula	0.0036	0.008	0.0082	0.006	0.0102	0.0086	0.001242	0.000282	0.000934	0.005217	0.00572	0.002815	0.001622	0.000702	0.002726	0.000917	0.0016	0	0.000744	0.002131	0.00468	0.000258	0.00743333	0.00197438
Nitrosococcus	0.0068	0.0046	0.0048	0.0036	0.0116	0.0114	0.003725	0.003949	0.006227	0.008803	0.007626	0.001126	0.005135	0.002809	0.001212	0.010086	0.0034	0.002879	0.004462	0.005329	0.00156	0.003099	0.00713333	0.00446419
Planctomyces	0.0034	0.0054	0.0066	0.0062	0.0104	0.0096	0.004139	0.002821	0.001557	0.001304	0.00286	0.001689	0.001622	0.001756	0.000303	0.000611	0.0026	0.000823	0.000496	0.005684	0.00039	0.001291	0.00693333	0.00187163
Acidiferrobacter	0.0086	0.0116	0.0054	0.0106	0.0028	0.0026	0.000414	0.001693	0.001245	0.007173	0.007626	0.004786	0.003784	0.004916	0.000303	0.002139	0.0028	0	0.002231	0.002842	0.00273	0.002583	0.00693333	0.00295406
Sva1033_unclassified	0.005	0.0052	0.0084	0.0102	0.0094	0.0032	0.009106	0.011566	0.011208	0.009782	0.012869	0.008446	0.006486	0.011236	0.004847	0.008252	0.0074	0.003291	0.001735	0.004618	0.00624	0.007231	0.0069	0.00776956
Colwellia	0.0032	0.0038	0.0076	0.0072	0.012	0.0016	0.092094	0.067983	0.047011	0.029997	0.029075	0.056025	0.051892	0.026685	0.029082	0.045538	0.014	0.005348	0.009172	0.004263	0.00663	0.003357	0.0059	0.0323845
Nitrospina	0.0074	0.0074	0.0046	0.0052	0.0054	0.0044	0	0.00141	0.001868	0.00163	0.00143	0.002252	0	0.001053	0	0	0	0	0	0.000355	0.00039	0	0.00573333	0.00064925
Ilumatobacter	0.0026	0.003	0.0048	0.0062	0.0078	0.0098	0.004346	0.004231	0.000311	0.00163	0.000953	0.000563	0.000811	0.002809	0.002121	0.003667	0.0016	0.002468	0.001487	0.005329	0.00858	0.003616	0.0057	0.00278263
OM182_clade_unclassified	0.0062	0.0052	0.0048	0.0048	0.0076	0.0046	0.004346	0.000564	0.000311	0.006521	0.004766	0.001126	0	0.000351	0	0	0.0006	0	0	0.00071	0	0	0.00553333	0.00120594
Flavobacteriaceae_unclassified	0.0042	0.0034	0.0074	0.0088	0.0052	0.0034	0.001863	0.001128	0.004359	0.002934	0.003337	0.001971	0.001351	0.001756	0.003635	0.000917	0.0002	0.004114	0.003471	0.003908	0.00312	0.002066	0.0054	0.00250812
Reichenbachiella	0.0054	0.0054	0.0078	0.0036	0.0042	0.0042	0	0.000282	0.000934	0.00163	0.001907	0.000845	0.001892	0.001053	0.001212	0.000917	0	0	0.000248	0	0	0	0.0051	0.0006825
Blastopirellula	0.0018	0.005	0.0042	0.0056	0.0068	0.0058	0.001449	0.001693	0.001557	0.001956	0.004766	0.003097	0.000541	0.002107	0.002121	0.000917	0.002	0	0.000248	0.002131	0.00039	0	0.00486667	0.00156081
KI89A_clade_unclassified	0.0046	0.0046	0.0028	0.0016	0.0062	0.0074	0.006209	0.000846	0.000311	0.004565	0.003337	0.000282	0.00027	0.001053	0.002424	0.001528	0.0018	0	0.000496	0.00071	0.00156	0	0.00453333	0.00158694
BD2-11_terrestrial_group_unclassified	0.005	0.0032	0.0048	0.004	0.0032	0.0046	0.00269	0.001693	0.000623	0.003913	0.00286	0.001971	0.00027	0.00316	0.001515	0.002139	0.0022	0.002468	0.000496	0	0.00507	0.000775	0.00413333	0.00199019
Lutibacter	0.0028	0.0038	0.0056	0.0064	0.0048	0.001	0.004139	0.002539	0.002802	0.005869	0.002383	0.004786	0.004324	0.001053	0.006665	0.007641	0.0024	0.099959	0.084531	0.028064	0.044462	0.03564	0.00406667	0.0210786
Deltaproteobacteria_unclassified	0.0042	0.0034	0.0042	0.004	0.0048	0.0038	0.002897	0.010155	0.008717	0.013042	0.015729	0.007038	0.007568	0.004916	0.007271	0.004584	0.0042	0.005759	0.007933	0.004263	0.0039	0.004907	0.00406667	0.00705494
BD2-2_unclassified	0.0048	0.0034	0.006	0.0074	0.0018	0.0004	0.003725	0.004513	0.001868	0.011738	0.00858	0.002534	0.005405	0.009831	0.005756	0.003973	0.004	0.012341	0.001983	0.001421	0.00117	0.003099	0.00396667	0.00512106
Marine_Group_I_unclassified	0.0022	0.001	0.0016	0.0018	0.0068	0.0104	0	0	0	0	0	0.000282	0	0	0	0	0	0	0	0	0	0	0.00396667	1.7625e-05
Haliea	0.0036	0.0038	0.0036	0.0032	0.0052	0.0038	0.001242	0	0.000623	0.000652	0.001907	0.000282	0.001622	0.000351	0.000909	0	0.0022	0.000411	0	0	0.00078	0.000517	0.00386667	0.0007185
Desulfobacteraceae_unclassified	0.0048	0.0054	0.0056	0.0056	0.0012	0.0002	0.003311	0.004513	0.007472	0.011086	0.012869	0.002815	0.003784	0.002458	0.004544	0.003973	0.0016	0.002057	0.002479	0.003908	0.00468	0.002841	0.0038	0.00464937
Deep_Sea_Hydrothermal_Vent_Gp_6(DHVEG-6)_unclassified	0.0032	0.006	0.004	0.0036	0.0026	0.0032	0.001956	0.00715	0.001449	0.000846	0.001557	0.000282	0.00027	0.000351	0	0.000306	0.001	0.000411	0.000744	0	0.00117	0	0.00376667	0.00109325
Bacteroidetes_unclassified	0.004	0.004	0.005	0.006	0.0026	0.001	0.001863	0.007616	0.006227	0.008477	0.00858	0.003378	0.003243	0.001053	0.005453	0.001834	0.002	0.004525	0.002479	0.007105	0.00351	0.001808	0.00376667	0.00432194
BD1-7_clade	0.0044	0.0024	0.0036	0.0028	0.0044	0.005	0	0	0.000311	0.001304	0.001907	0	0.00027	0	0	0.000306	0.0004	0	0	0.000355	0.00039	0	0.00376667	0.000327688
Rhodobacteraceae_unclassified	0.0036	0.0026	0.0028	0.0048	0.0046	0.0042	0.000207	0.001975	0.003736	0.003261	0.005243	0.001126	0.001351	0.001404	0.003029	0.000917	0.0014	0.004114	0.000248	0.00071	0.00156	0.001291	0.00376667	0.00197325
Moritella	0.0016	0.0034	0.0024	0.0038	0.0086	0.0022	0	0	0	0	0.000953	0	0	0	0	0	0	0	0	0	0.00039	0.000258	0.00366667	0.000100062
Peredibacter	0.003	0.0056	0.0016	0.0044	0.0038	0.0032	0.002483	0.000282	0.000623	0	0.000953	0	0.000541	0	0	0	0	0.002468	0	0.00071	0.00039	0	0.0036	0.000528125
Planctomycetes_unclassified	0.0046	0.0034	0.002	0.004	0.0032	0.0044	0.000828	0.001128	0.003736	0.006521	0.003337	0.002252	0.000811	0.000351	0.000606	0.000917	0.0018	0.001645	0	0.000355	0.00624	0.002066	0.0036	0.00203706
SEEP-SRB1	0.007	0.0046	0.0038	0.0044	0.0008	0.0004	0.005588	0.004513	0.00467	0.007499	0.011916	0.007883	0.003784	0.006671	0.005453	0.00489	0.0064	0.005348	0.00471	0.017407	0.00546	0.003616	0.0035	0.006613
Urania-1B-19_marine_sediment_group	0.0038	0.0042	0.0016	0.0016	0.0058	0.0036	0.004139	0.002539	0.004047	0.008477	0.008103	0.002534	0.004324	0.001756	0.001212	0.002751	0.002	0.006582	0.00471	0.002842	0.00507	0.00155	0.00343333	0.00391475
Subgroup_6_unclassified	0.0028	0.0014	0.003	0.0026	0.0042	0.0064	0	0.001128	0.000311	0.000652	0.000477	0.000282	0.001622	0.002107	0.001515	0.000306	0.0002	0.000823	0.002231	0.00071	0	0.001033	0.0034	0.000837313
Anaerolineaceae_unclassified	0.0028	0.0046	0.0024	0.0078	0.001	0.0016	0.004139	0.006206	0.004981	0.007499	0.006673	0.004223	0.001892	0.002107	0.006362	0.003056	0.0076	0.005759	0.004462	0.00071	0.00624	0.004649	0.00336667	0.00478487
Candidatus_Scalindua	0.0018	0.0032	0.0016	0.0044	0.0056	0.0032	0.000207	0.001128	0.000311	0.002934	0.010486	0	0	0.000351	0	0	0.0034	0	0	0.00071	0	0.000775	0.0033	0.00126888
Haliangium	0.0046	0.0048	0.0004	0.0054	0.0016	0.0028	0	0.001128	0	0.000978	0.002383	0.000563	0.00027	0	0	0.000306	0.0002	0.000411	0	0	0	0	0.00326667	0.000389937
SAR202_clade_unclassified	0.0022	0.0034	0.005	0.0012	0.0034	0.004	0	0.001128	0.001557	0.002282	0.006196	0.000563	0.00027	0	0.000606	0	0	0.000823	0.000248	0	0	0	0.0032	0.000854562
DEV007_unclassified	0.0024	0.0026	0.0018	0.0072	0.0024	0.0028	0.001242	0.000564	0	0.000978	0.00143	0	0	0.001404	0.001818	0.000917	0.0002	0.000411	0.000992	0	0	0.000258	0.0032	0.000638375
Kangiella	0.003	0.0038	0.0052	0.0026	0.0022	0.0022	0.000828	0	0	0.000326	0.002383	0	0	0	0	0	0	0	0.000744	0	0.00039	0	0.00316667	0.000291937
Alphaproteobacteria_unclassified	0.0046	0.0016	0.0022	0.0052	0.0028	0.0024	0.001863	0.003667	0.004047	0.007173	0.00715	0.001408	0.001892	0.001404	0.001515	0.003056	0.001	0.001234	0.001735	0.001776	0.00351	0.00155	0.00313333	0.00274875
Sva0996_marine_group_unclassified	0.0026	0.0018	0.0042	0.005	0.0018	0.0032	0.000621	0.000282	0.001557	0.000978	0.000477	0	0.002703	0.000702	0.001212	0	0.0004	0.000411	0.000248	0.001776	0.00039	0.001033	0.0031	0.000799375
E01-9C-26_marine_group_unclassified	0.0032	0.0022	0.004	0.005	0.0016	0.0024	0.000621	0.003385	0	0.003913	0	0.000845	0.001351	0.002458	0	0	0.0008	0.000411	0.001735	0.002131	0.00117	0.00155	0.00306667	0.00127312
Pseudospirillum	0.0026	0.0034	0.0052	0.0026	0.001	0.0036	0.00207	0	0	0.000978	0.000953	0.000563	0	0.000351	0	0	0	0	0	0	0.00195	0	0.00306667	0.000429062
MSBL9_unclassified	0.0048	0.0048	0.0032	0.002	0.0032	0.0004	0.001242	0.000282	0.000311	0.000652	0.00143	0	0	0	0	0.000306	0	0.000823	0	0	0	0.000258	0.00306667	0.0003315
Rhodothermaceae_unclassified	0.002	0.0068	0.0036	0.0014	0.0014	0.0028	0.000207	0	0.000311	0	0.000953	0	0	0	0	0	0.0032	0.001645	0.000248	0.001066	0	0.001291	0.003	0.000557563
Owenweeksia	0.0046	0.0018	0.0044	0.0032	0.0022	0.0016	0.001035	0.00141	0.000934	0.001956	0.003337	0.000282	0.002162	0	0.001515	0	0	0.000823	0	0.00071	0.00351	0.000775	0.00296667	0.00115306
Ulvibacter	0.0018	0.0026	0.0046	0.0044	0.0026	0.0016	0	0	0	0.000326	0.000953	0	0.001351	0.001053	0	0	0	0.000411	0	0.00071	0	0	0.00293333	0.00030025
Defluviicoccus	0.0028	0.0024	0.0034	0.0014	0.003	0.0044	0.000414	0.001693	0.002802	0.006195	0.005243	0.000563	0.001622	0.002107	0.002726	0.000611	0.0008	0.000411	0	0.001066	0.00039	0.000775	0.0029	0.00171363
Rhodospirillaceae_unclassified	0.0012	0.0016	0.0012	0.0012	0.0064	0.0056	0.00207	0.002257	0.001557	0.005869	0.000953	0.000282	0.000541	0.001053	0.001212	0.001834	0.001	0.000411	0.000744	0.00071	0.00312	0.000258	0.00286667	0.00149194
Subgroup_21_unclassified	0.0016	0.0008	0.0012	0.0014	0.0044	0.0076	0.001242	0.002821	0.001557	0.002934	0.00286	0.002252	0.001081	0.000351	0.000606	0.001834	0.0004	0.001234	0.000744	0.00071	0.00429	0.001033	0.00283333	0.00162181
NS2b_marine_group	0.002	0.002	0.004	0.0024	0.0024	0.0042	0	0.000564	0.001868	0.001304	0.001907	0.001126	0	0	0.000606	0.000306	0.0006	0	0.000248	0.001421	0.00039	0	0.00283333	0.00064625
Candidate_division_BRC1_unclassified	0.0038	0.0028	0.0018	0.0028	0.0026	0.0028	0.002276	0	0.000311	0.001304	0.001907	0	0.000811	0.000351	0	0.000306	0.0002	0	0.000496	0	0.00156	0	0.00276667	0.000595125
Nitrospira	0.0016	0.002	0.0014	0.002	0.0054	0.0038	0.001242	0.000846	0.003113	0.003913	0.005243	0.000282	0	0	0.001212	0.002139	0	0.001645	0.001239	0.000355	0.00195	0	0.0027	0.00144869
Sva0485_unclassified	0.0044	0.0036	0.0026	0.0026	0.003	0	0.001035	0.003949	0.004047	0.003913	0.004766	0.003378	0.002973	0.000702	0.003938	0.000611	0.004	0.000411	0.001983	0.00675	0.00078	0.002324	0.0027	0.0028475
Lentisphaerae_unclassified	0.004	0.0026	0.0028	0.0034	0.002	0.0012	0	0.001975	0.000934	0.002282	0.005243	0.001689	0.00027	0.001756	0	0.000917	0.0004	0.000411	0.001239	0.001776	0.0039	0.003357	0.00266667	0.00163431
Persicirhabdus	0.0026	0.0004	0.0012	0.0082	0.0026	0.001	0.001863	0.000564	0	0.003261	0.000953	0.000282	0.000541	0	0.000909	0	0.0012	0.000411	0	0	0.00078	0	0.00266667	0.00067275
BD7-11_unclassified	0.0058	0.0036	0.0008	0.002	0.0008	0.002	0	0.001128	0.000311	0.000326	0	0.000845	0.000541	0.000351	0	0	0.0012	0	0	0.000355	0	0	0.0025	0.000316063
Subgroup_23_unclassified	0.0034	0.0034	0.0022	0.0048	0.001	0	0.000828	0.002257	0.003425	0.001956	0.002383	0.001971	0.001622	0.002107	0.003635	0.001528	0.0012	0.000823	0.001735	0.000355	0.00039	0.002841	0.00246667	0.001816
Phycisphaera	0.0018	0.003	0.002	0.002	0.0022	0.0038	0.000828	0.001975	0.000311	0.001304	0.003337	0.000563	0.00027	0.001756	0.002726	0.000306	0	0.005348	0.000992	0	0.00546	0	0.00246667	0.0015735
Sva0725_unclassified	0.001	0.003	0.002	0.0022	0.0028	0.0032	0.003518	0	0.000311	0.002934	0.002383	0.000845	0.001351	0.000702	0.001212	0.000917	0.0008	0.000411	0.000248	0.000355	0.00039	0.00155	0.00236667	0.00112044
Pelagibius	0.0012	0.0008	0.0008	0.0008	0.0046	0.0052	0.001035	0.001975	0.000311	0.001304	0.002383	0.000563	0	0.000351	0	0.000306	0	0.000823	0.000248	0.000355	0.00078	0.000258	0.00223333	0.00066825
Saprospiraceae_unclassified	0.0024	0.0018	0.002	0.0028	0.001	0.0032	0	0	0	0.000978	0.00143	0	0.000541	0	0	0	0	0.001234	0.000248	0	0	0.000517	0.0022	0.00030925
Rubritalea	0.0022	0.0008	0.0014	0.0042	0.0022	0.0022	0	0	0	0.000652	0	0	0	0	0	0	0	0	0	0	0	0.000258	0.00216667	5.6875e-05
PHOS-HE36_unclassified	0.002	0.005	0.003	0.0016	0.0004	0.0008	0.001863	0.000282	0.000623	0.003261	0.003813	0.001408	0.002162	0.001053	0.003938	0.002139	0.002	0.001645	0.002479	0.001776	0.00351	0.000258	0.00213333	0.00201313
Roseibacillus	0.002	0.0008	0.0016	0.0062	0.001	0.0012	0	0.000564	0.000934	0.000326	0	0	0	0	0	0	0	0	0	0	0	0	0.00213333	0.000114
vadinHA49_unclassified	0.0018	0.002	0.0016	0.0018	0.0028	0.0024	0.000828	0.000846	0.000311	0.003913	0.002383	0.000282	0.000811	0.000351	0	0.000611	0.0024	0.002468	0.000496	0.00071	0.00078	0.001808	0.00206667	0.00118737
Pla4_lineage_unclassified	0.0036	0.0026	0.0008	0.0018	0.0018	0.0018	0.001449	0	0.000623	0.000978	0.000953	0.000282	0	0	0.001515	0.000306	0.001	0.001234	0	0	0	0.000775	0.00206667	0.000569687
Planctomycetaceae_unclassified	0.0006	0.0032	0.0016	0.0016	0.003	0.0022	0.000828	0.00536	0.002802	0.001304	0.002383	0	0.000541	0.000351	0.000303	0.000306	0.002	0.000411	0.001487	0.00071	0.00156	0.001291	0.00203333	0.00135231
BD3-1_unclassified	0.0024	0.0026	0.0008	0.002	0.0026	0.0016	0.001242	0.001128	0.000623	0.002934	0.001907	0.001126	0.00027	0.001404	0.000606	0	0.0002	0.000823	0.000248	0	0	0.000775	0.002	0.000830375
Pla3_lineage_unclassified	0.0024	0.002	0.0012	0.0024	0.0018	0.0022	0.000621	0.000564	0.000623	0.002282	0.00143	0	0.000811	0	0	0	0.0006	0	0	0.000355	0	0.000775	0.002	0.000503813
KD4-96_unclassified	0.001	0.0008	0.0006	0.0036	0.0036	0.0022	0.000207	0	0	0.001304	0	0	0.000541	0	0.000303	0.000611	0.0002	0	0.000496	0	0	0	0.00196667	0.000228875
PAUC43f_marine_benthic_group_unclassified	0.0016	0.001	0.0018	0.004	0.0018	0.0014	0.00207	0.000564	0.000623	0.001956	0.00286	0.000845	0.001351	0.000702	0.002121	0.001528	0.0014	0.000411	0.001735	0.002487	0.00156	0.000258	0.00193333	0.00140444
Rhodospirillales_unclassified	0.0008	0.0008	0.0006	0.0016	0.005	0.0026	0.000207	0.000846	0	0.00163	0.00286	0.000563	0.00027	0	0.000303	0	0.0008	0	0	0	0	0.000517	0.0019	0.00049975
JTB23_unclassified	0.0014	0.0018	0.003	0.001	0.0016	0.0024	0.000828	0.004513	0.000934	0.001304	0.004766	0.000563	0	0.001404	0	0.000306	0.0002	0.000411	0.000248	0	0	0	0.00186667	0.000967312
SS1-B-06-26_unclassified	0.0018	0.0012	0.0016	0.0024	0.0024	0.0014	0.000207	0.000846	0	0.000326	0.00143	0	0	0	0.000303	0	0	0	0	0	0.00078	0	0.0018	0.00024325
Desulfobulbaceae_unclassified	0.0012	0.0016	0.0018	0.0026	0.002	0.0014	0.002483	0.00141	0.002491	0.009455	0.005243	0.000845	0.00027	0.000702	0.000606	0.000306	0.0018	0.000411	0.000744	0.00071	0.00117	0.000775	0.00176667	0.00183881
R76-B128_unclassified	0.001	0.0026	0.0018	0.0016	0.0018	0.0016	0	0.000846	0.002179	0.000652	0.00143	0.003941	0.001351	0	0.000606	0	0.0008	0.000411	0.000496	0.001421	0	0	0.00173333	0.000883313
Nitrosomonas	0.0018	0.002	0.001	0.0016	0.0014	0.0024	0	0	0	0	0.000477	0	0	0	0	0	0	0	0	0.00071	0	0	0.0017	7.41875e-05
unknown_unclassified	0.0016	0.003	0.002	0.0016	0.0008	0.0012	0	0.000282	0	0.000652	0	0	0	0	0	0	0.0002	0	0	0	0	0	0.0017	7.0875e-05
SAR324_clade(Marine_group_B)_unclassified	0.0016	0.0008	0.001	0.0018	0.0026	0.0024	0.001242	0.00141	0	0.004239	0.005243	0	0.001351	0.001756	0	0.000306	0.0002	0	0.000248	0.001776	0	0	0.0017	0.00111069
Candidate_division_TM7_unclassified	0.0014	0.0034	0.0014	0.0016	0.0012	0.001	0.000207	0	0.000623	0.002282	0.000477	0	0.00027	0	0	0	0.0002	0	0	0	0	0	0.00166667	0.000253688
Subgroup_26_unclassified	0.0018	0.0026	0.0006	0.0026	0.0016	0.0006	0.000621	0.001128	0	0.001304	0.000953	0	0.001351	0.000351	0	0.001222	0.0006	0	0.002975	0.000355	0.00117	0	0.00163333	0.000751875
Thiobacillus	0.0012	0.0018	0.0006	0.002	0.0022	0.002	0.001656	0.001128	0.002802	0.000978	0.000477	0	0	0	0	0.002445	0.0002	0	0	0	0	0.001291	0.00163333	0.000686063
BD1-5_unclassified	0.0022	0.0022	0.0014	0.0012	0.001	0.0016	0.00269	0.00141	0.000934	0.003261	0.000477	0.001126	0.002162	0.002107	0.002424	0.003056	0.0012	0.006582	0.000496	0.001066	0.00234	0.002324	0.0016	0.00210344
Sandaracinus	0.0022	0.0004	0.002	0.002	0.0016	0.0014	0.000207	0	0.000623	0.000978	0	0	0.00027	0	0	0	0.0002	0	0.000496	0	0	0	0.0016	0.000173375
Ahrensia	0.0018	0.001	0.0018	0.005	0	0	0	0	0	0	0	0.000282	0	0	0	0	0	0	0	0	0	0	0.0016	1.7625e-05
NPL-UPA2_unclassified	0.0018	0.0016	0.0012	0.0018	0.0004	0.0028	0	0.001975	0.000934	0.000326	0.00143	0.001126	0.00027	0	0.000303	0.001222	0	0.002468	0	0.002842	0.00117	0.000517	0.0016	0.000911438
SGST604_unclassified	0.0024	0.0024	0.0012	0.0006	0.0018	0.0012	0	0	0	0	0.003337	0	0	0	0	0	0	0	0	0	0	0	0.0016	0.000208563
MSB-1E8_unclassified	0.0002	0.0012	0.002	0.0014	0.0028	0.0018	0	0.000846	0.000311	0.000326	0	0.000282	0	0	0.001212	0	0.0024	0	0	0	0	0	0.00156667	0.000336062
Pseudahrensia	0.0006	0.0016	0.0012	0.0036	0.0008	0.0014	0.000207	0.000564	0	0	0.000477	0	0.001892	0.001053	0.000606	0	0	0	0	0.000355	0	0	0.00153333	0.000322125
OCS116_clade_unclassified	0.0012	0.0012	0.0018	0.0024	0.0014	0.001	0.001035	0.000282	0.000623	0.000652	0.00143	0.000563	0.001622	0.002458	0.001212	0.003056	0.0008	0	0.001239	0.001066	0.00156	0.001808	0.0015	0.00121287
Rhodobium	0.0008	0.0002	0.0006	0.0042	0.0014	0.0016	0.001656	0.000564	0.000623	0.001304	0	0.002534	0.000811	0.002458	0.002121	0.001834	0.0018	0.000823	0.003471	0.00071	0.00039	0.000517	0.00146667	0.001351
NKB5_unclassified	0.0016	0.0022	0.0006	0.0028	0.0006	0.001	0.001656	0.000564	0.001557	0	0.000953	0.002534	0.000811	0	0	0.000306	0	0.000411	0.000248	0	0	0.000517	0.00146667	0.000597312
Oceanospirillales_unclassified	0.0024	0.002	0.001	0.0014	0.0016	0.0002	0.001449	0.004231	0.00467	0.001304	0.00143	0.000845	0.001081	0.001053	0.000909	0.000917	0.0008	0.001234	0.000248	0.000355	0.00039	0.000517	0.00143333	0.00133956
Dasania	0.0016	0.0018	0.0008	0.0016	0.0016	0.0012	0	0	0	0.000652	0.000477	0.000282	0	0	0	0.000611	0	0	0	0	0	0	0.00143333	0.000126375
Subgroup_9_unclassified	0.0004	0.0014	0.0006	0.0016	0.0024	0.002	0.001242	0.000564	0.001868	0.000326	0.000477	0.001126	0.00027	0.001404	0.000909	0.001834	0.0014	0.002057	0.001983	0	0.00117	0.003874	0.0014	0.0012815
Syntrophobacteraceae_unclassified	0.0028	0.001	0.0012	0.0022	0.001	0.0002	0.002897	0.00141	0	0.00163	0.002383	0.000845	0.001351	0	0.001818	0.000306	0.0004	0.000823	0.001735	0	0.00078	0.001808	0.0014	0.00113663
Myxococcales_unclassified	0.002	0.0014	0.0004	0.0018	0.0008	0.0018	0.000621	0.001128	0	0.00163	0	0.000282	0	0	0.000909	0	0.0004	0.000823	0	0	0	0	0.00136667	0.000362063
CCM11a_unclassified	0.0016	0.002	0.001	0.001	0.0014	0.001	0.00269	0.002539	0.005915	0.004891	0.00858	0.000845	0.001892	0.001756	0.003938	0.000306	0.0022	0.002468	0.002231	0.000355	0	0.008006	0.00133333	0.00303825
Nannocystis	0.0016	0.0014	0.0008	0.0012	0.0014	0.0014	0	0	0	0	0	0	0	0	0	0	0	0	0	0	0	0	0.0013	0
Flavobacteriales_unclassified	0.0014	0.0012	0.0018	0.0014	0.0008	0.0012	0	0.000846	0.000623	0.001304	0.001907	0	0	0	0	0.000306	0	0.000823	0.000248	0	0.00078	0.000775	0.0013	0.00047575
Oleiphilus	0.0006	0.0002	0.001	0.0016	0.0028	0.0014	0	0	0	0.000326	0	0.000563	0	0	0.000606	0	0	0	0	0	0	0	0.00126667	9.34375e-05
Caldithrix	0.0012	0.0014	0.0012	0.0012	0.0024	0.0002	0.000828	0.000846	0.001557	0.000652	0.002383	0	0	0.000351	0	0.000917	0	0	0.001239	0	0.00039	0	0.00126667	0.000572688
Euryarchaeota_unclassified	0.0014	0.0014	0.0012	0.0004	0.0014	0.0014	0.000652	0.000477	0.000621	0	0.000311	0	0	0	0	0	0	0	0	0	0	0.000517	0.0012	0.000161125
Gemmatimonadaceae_unclassified	0.0018	0.001	0.0008	0.0012	0.0012	0.0012	0.000621	0.001975	0.001245	0.001304	0.002383	0.001689	0.000811	0.002809	0.000303	0	0.0002	0	0.001735	0.00071	0.00663	0.00155	0.0012	0.00149781
Granulosicoccus	0.0006	0.0016	0.001	0.0006	0.0018	0.0016	0	0	0	0	0.000477	0.000563	0.00027	0	0	0	0	0	0	0.000355	0	0	0.0012	0.000104063
AT-s3-28_unclassified	0.0012	0.0012	0	0.003	0.0012	0.0006	0.000621	0	0	0	0	0	0	0	0	0	0	0	0	0.000355	0	0.000258	0.0012	7.7125e-05
OM27_clade	0.0016	0.0012	0.0012	0.001	0.0012	0.001	0	0	0.000311	0	0	0	0.00027	0	0	0	0	0.000411	0	0	0	0	0.0012	6.2e-05
Thalassomonas	0.0016	0.0016	0.0006	0.0016	0.0014	0.0002	0.001242	0.001128	0.002179	0.001956	0.001907	0.000563	0.000541	0.000351	0.000606	0.001222	0	0.002879	0.001239	0	0	0.001033	0.00116667	0.00105287
Tistlia	0.001	0.0004	0	0.0002	0.0024	0.0028	0.000207	0	0.000311	0.00163	0	0	0.001622	0.00316	0.002424	0.000917	0.0006	0	0	0.000355	0	0.000775	0.00113333	0.000750062
Maribacter	0.0012	0.0014	0.0016	0.0018	0.0004	0.0004	0	0.000282	0	0.000652	0.000477	0	0.00027	0	0	0.000306	0.0002	0	0	0.001066	0.00039	0	0.00113333	0.000227688
0319-6G20_unclassified	0.001	0.0012	0.0006	0.002	0.0008	0.0012	0	0	0	0.000326	0	0	0.000541	0	0	0	0	0	0	0.00071	0	0.000517	0.00113333	0.000130875
Subgroup_17_unclassified	0.0008	0.0016	0.0004	0.0014	0.0016	0.0008	0	0.000846	0.000311	0.001304	0	0.001689	0	0	0.000303	0	0.0006	0.000411	0.000744	0.000355	0.00117	0.002066	0.0011	0.000612438
CA002_unclassified	0.0008	0.0016	0.001	0.0014	0.0008	0.0008	0.000207	0	0	0	0	0	0	0	0	0	0	0	0	0	0	0	0.00106667	1.29375e-05
Desulfarculaceae_unclassified	0.0012	0.0014	0.0016	0.0018	0.0004	0	0.002897	0.002821	0	0.000978	0.001907	0.001689	0.001351	0.002107	0.004544	0.00489	0	0.001234	0.001983	0.001421	0.00078	0.000775	0.00106667	0.00183606
Nitrosomonadaceae_unclassified	0.0008	0.0014	0.0002	0.001	0.0014	0.0016	0	0	0.000311	0	0.000477	0	0	0	0	0	0	0	0	0.000355	0	0	0.00106667	7.14375e-05
Group_C3_unclassified	0.0018	0	0.0006	0.0028	0.001	0	0	0	0	0	0	0	0	0	0	0	0	0	0	0	0	0	0.00103333	0
WCHB1-41_unclassified	0.001	0.0004	0.0004	0.003	0.0008	0.0006	0.003104	0.00141	0.002802	0.004239	0.003813	0.00366	0.000811	0.002107	0.005453	0.000611	0.0026	0.000823	0.000992	0.002131	0.00117	0.004649	0.00103333	0.00252344
SM1A02	0.0016	0.0012	0.0008	0.0006	0.0014	0.0006	0	0	0.003736	0.000652	0.000953	0	0	0	0	0.000917	0	0	0	0	0	0	0.00103333	0.000391125
Actibacter	0.0006	0.0022	0.0008	0.0014	0.0008	0.0002	0.000414	0.000846	0	0.000326	0.000953	0.000282	0	0	0.000303	0	0	0	0	0.001066	0.00039	0	0.001	0.00028625
Archaea_unclassified	0.0018	0.001	0.0012	0.0008	0.0006	0.0004	0	0	0	0.00141	0	0	0	0	0	0	0	0	0	0	0	0	0.000966667	8.8125e-05
Desulforhopalus	0.0006	0.0012	0.0024	0.0014	0	0.0002	0.001242	0.001693	0	0.003261	0.000477	0.001408	0	0.000351	0.001212	0.001834	0	0.001645	0.001239	0.005684	0	0	0.000966667	0.00125288
Lentimonas	0.0006	0.0004	0.0008	0.0024	0.0012	0.0004	0	0	0	0.000326	0	0	0	0	0	0	0	0	0	0	0	0	0.000966667	2.0375e-05
Sedimenticola	0.001	0.001	0.002	0.0016	0	0	0.000207	0	0.000311	0.002934	0.00286	0.000563	0.001622	0	0.000909	0.000917	0	0.000411	0.001735	0.001421	0.00039	0.001033	0.000933333	0.000957063
Lutimonas	0.0012	0.001	0.0004	0.0016	0.001	0.0004	0.000621	0.000282	0	0.000978	0	0.000563	0.00027	0	0	0	0	0.000411	0	0.001776	0.00078	0.00155	0.000933333	0.000451938
Portibacter	0.0008	0.0018	0.0006	0.0014	0.0004	0.0006	0	0.000282	0.000311	0.000326	0.000477	0	0	0	0	0	0	0	0.000496	0	0	0	0.000933333	0.00011825
Bacteriovorax	0.0004	0.001	0.0012	0.0008	0.0018	0.0004	0	0	0.001245	0	0.000477	0	0	0	0	0	0	0	0	0	0	0	0.000933333	0.000107625
Eukaryota_unclassified	0.0006	0.001	0.0004	0.0016	0.0002	0.0018	0	0	0	0.000326	0.000953	0	0	0	0	0	0	0	0	0.000355	0	0	0.000933333	0.000102125
SPOTSOCT00m83_unclassified	0.0008	0.0004	0.0006	0.001	0.001	0.0018	0	0.000564	0	0	0	0	0	0	0	0	0	0	0	0	0	0	0.000933333	3.525e-05
Maricurvus	0.0008	0.0008	0.0008	0.0006	0.0016	0.001	0	0	0	0	0	0	0	0	0	0	0	0	0	0	0	0	0.000933333	0
Desulfopila	0.001	0.0034	0.0002	0.0008	0.0002	0	0.001035	0.000564	0	0.002282	0.00143	0.000845	0.000541	0	0	0	0.0002	0.000823	0.000248	0.000355	0	0.000258	0.000933333	0.000536312
Bythopirellula	0.0006	0.0006	0.0008	0.0006	0.0014	0.0014	0	0	0.000623	0	0	0.000845	0.002973	0.001053	0	0.001222	0	0	0.000248	0	0.00195	0.00155	0.0009	0.000654
Sulfurimonas	0.001	0.001	0.001	0.0006	0.0018	0	0	0.000564	0.000934	0.001304	0.000477	0.001408	0.000541	0.000351	0	0.001834	0	0	0.000248	0.001066	0.00039	0.000258	0.0009	0.000585937
Arenicella	0.0008	0.0014	0.0004	0.0016	0.0002	0.001	0	0	0	0	0	0	0.001351	0	0.000303	0	0	0	0	0	0.00078	0	0.0009	0.000152125
MSB-3A7_sediment_group_unclassified	0.0016	0.0012	0.001	0.001	0.0004	0.0002	0	0	0	0.000652	0	0	0	0	0	0	0	0	0	0	0	0	0.0009	4.075e-05
Ekhidna	0.0004	0.0008	0.0018	0.001	0.001	0.0004	0	0	0	0	0.000477	0	0	0	0	0	0	0	0	0	0	0	0.0009	2.98125e-05
GR-WP33-30_unclassified	0.0008	0.0004	0.0002	0.0014	0.001	0.0014	0.00207	0.000564	0.002179	0.000978	0.00286	0	0.000541	0	0.002121	0.000917	0.0002	0.000823	0	0	0.00039	0	0.000866667	0.000852687
Sva0071_unclassified	0.0004	0.0012	0.0008	0.0012	0.0004	0.0012	0.000621	0	0.000623	0.000978	0.000953	0	0.00027	0	0	0.000611	0.0008	0.002057	0	0.002842	0	0.002324	0.000866667	0.000754937
Cytophagales_unclassified	0.0002	0.001	0.0014	0.0006	0.001	0.001	0.000621	0.00141	0.002802	0.001304	0.00143	0.000282	0	0.000702	0	0.000306	0.0004	0	0.000744	0.000355	0	0	0.000866667	0.00064725
Gilvibacter	0.0006	0.0004	0.0018	0.0008	0.0002	0.0014	0.001656	0	0.000311	0	0.000953	0.000282	0	0	0	0.000306	0	0.002057	0	0	0	0.000258	0.000866667	0.000363938
PAUC34f_unclassified	0.0012	0.0006	0.0006	0.001	0.0014	0.0004	0	0	0	0	0	0	0	0	0	0	0	0	0	0	0	0	0.000866667	0
OPB35_soil_group_unclassified	0.0012	0.0014	0.0004	0.001	0.0008	0.0002	0	0	0	0	0	0	0	0.001053	0	0	0	0	0	0	0	0	0.000833333	6.58125e-05
Sphingobacteriales_unclassified	0.0012	0.001	0.0006	0.0012	0.0004	0.0004	0	0.000564	0.000623	0.00163	0	0.000282	0.000541	0.001053	0.000303	0	0.0002	0.000411	0.000248	0.000355	0	0.000517	0.0008	0.000420438
Fulvivirga	0.0008	0.0006	0.0014	0.0008	0.0004	0.0006	0.000414	0.000564	0.000311	0.000652	0.002383	0.000563	0.00027	0.001053	0.000303	0.000611	0	0.000823	0	0.001421	0.00039	0.002066	0.000766667	0.000739
ML635J-21_unclassified	0.001	0.0008	0.001	0	0.0006	0.0012	0	0.000846	0.000623	0	0.000477	0	0.002432	0	0	0	0	0	0	0	0	0	0.000766667	0.000273625
GR-WP33-58_unclassified	0.0018	0.0006	0.0002	0.0014	0.0002	0.0004	0.000207	0	0	0	0	0	0	0	0	0.001834	0	0	0	0	0	0	0.000766667	0.000127562
Candidate_division_OP8_unclassified	0.001	0.0006	0.0004	0.0024	0.0002	0	0.000414	0.000564	0.000623	0.000326	0.001907	0.000845	0.001081	0.002458	0.001212	0.000306	0.0008	0.002468	0.000744	0.00071	0	0	0.000766667	0.000903625
Cerasicoccus	0.0008	0.0014	0.0004	0.0008	0.0002	0.0008	0	0.000846	0	0	0	0	0	0	0	0	0	0	0	0	0	0	0.000733333	5.2875e-05
NS11-12_marine_group_unclassified	0.0008	0.0006	0.0008	0.0006	0.0004	0.0012	0	0	0	0	0	0	0	0	0	0	0	0	0	0	0	0	0.000733333	0
Oceaniserpentilla	0.0006	0.0002	0	0.0006	0.0028	0.0002	0	0	0	0	0	0	0	0	0	0	0	0	0	0	0	0	0.000733333	0
Halobacteriales_unclassified	0.0012	0.001	0.0006	0.001	0	0.0004	0.000326	0.000477	0.000207	0	0	0	0	0	0	0	0	0	0	0	0	0	0.0007	6.3125e-05
Arcobacter	0.0002	0	0	0.0008	0.003	0.0002	0.115066	0.113399	0.061021	0.014346	0.009533	0.077703	0.091351	0.037921	0.057861	0.070293	0.0408	0.035376	0.043133	0.024512	0.01053	0.022211	0.0007	0.051566
NS72_unclassified	0.0004	0.0006	0.0004	0.001	0.0006	0.0012	0	0.000564	0	0.000326	0.00143	0	0	0	0	0	0.0022	0	0	0	0	0.000258	0.0007	0.000298625
Pirellula	0.0002	0.0012	0.0004	0.0008	0.001	0.0006	0.000621	0	0	0.000326	0.000953	0	0	0	0.000303	0.000611	0.0002	0	0.000248	0	0.00039	0	0.0007	0.00022825
MBAE14_unclassified	0.0004	0.0006	0.0012	0.0012	0.0004	0.0004	0	0	0	0.000978	0.000953	0	0	0	0	0	0	0	0	0	0	0	0.0007	0.000120687
Polaribacter	0.0004	0.0006	0.0008	0.001	0.0012	0.0002	0	0	0	0	0	0	0	0	0	0	0	0	0	0	0	0	0.0007	0
VC2.1_Bac22_unclassified	0.0008	0.0012	0.0004	0.0016	0	0	0	0.000564	0	0.000326	0	0.000282	0	0	0.001212	0	0.0002	0.001234	0.000744	0	0.00117	0.000517	0.000666667	0.000390563
LD1-PB3_unclassified	0.0004	0.0002	0.0004	0.0012	0.001	0.0008	0	0.000282	0.001245	0.000978	0.000477	0.000563	0	0.000702	0	0.000306	0	0.000411	0	0	0	0	0.000666667	0.00031025
DB1-14_unclassified	0.0008	0.0004	0.0004	0.0004	0.0008	0.0012	0.001863	0	0	0	0.00143	0	0	0	0.000303	0	0	0	0	0	0	0	0.000666667	0.00022475
Acidimicrobiales_unclassified	0	0.0004	0.0016	0.0014	0.0006	0	0	0	0	0	0	0	0	0	0	0	0	0	0	0.000355	0.00039	0.002066	0.000666667	0.000175688
Pacificibacter	0.0004	0.0004	0.0006	0.0014	0.0006	0.0006	0	0	0	0.000326	0	0	0	0	0	0	0	0	0	0	0	0	0.000666667	2.0375e-05
Alteromonadales_unclassified	0.0004	0.0016	0.0008	0.0004	0.0002	0.0004	0.004346	0.004513	0.008717	0.002608	0.003337	0.003941	0.003514	0.007725	0.005756	0.005807	0.0076	0.005348	0.004214	0.005329	0.00663	0.006457	0.000633333	0.00536513
Pseudoalteromonadaceae_unclassified	0.0002	0.0014	0.0004	0.0004	0.001	0.0004	0	0	0	0	0	0	0	0	0	0	0	0	0	0	0	0	0.000633333	0
Spirochaeta	0.001	0.0004	0.001	0.0012	0	0.0002	0.001242	0.001693	0.000311	0.005869	0.001907	0.000563	0.000541	0.000702	0	0.000611	0	0	0.001735	0.00071	0.00156	0.001033	0.000633333	0.00115481
Nitrosospira	0.001	0.001	0.0002	0.0014	0	0.0002	0.001035	0	0.000311	0.001304	0.001907	0.000563	0.000811	0	0.001818	0.000611	0.0022	0.002057	0	0.003197	0.00117	0.001291	0.000633333	0.00114219
Phycisphaerae_unclassified	0.0008	0.001	0.0008	0.0006	0.0006	0	0.000414	0.000282	0.001557	0.002934	0.000953	0.000563	0	0.001404	0	0.000306	0.0024	0.000411	0	0	0.00312	0	0.000633333	0.0008965
c5LKS8_unclassified	0.001	0.0002	0	0.0024	0	0.0002	0.000207	0.001128	0.000311	0.000978	0.000477	0.000563	0.00027	0.000702	0.000303	0.000306	0.0022	0.000411	0	0.000355	0.00078	0.001291	0.000633333	0.000642625
SHA-43_unclassified	0.0004	0	0.0012	0.001	0.0006	0.0006	0	0	0	0.000978	0.00143	0	0	0	0	0	0	0	0	0	0	0	0.000633333	0.0001505
Desulfobacula	0.0012	0.0008	0.0002	0.001	0.0004	0	0.001035	0.000282	0.001245	0.002934	0.00572	0.001126	0.000541	0	0.001212	0.001528	0.0012	0.000411	0.000248	0.00071	0.00039	0	0.0006	0.00116138
Lewinella	0.0008	0.0006	0	0.001	0.0004	0.0008	0	0	0	0	0	0	0	0	0	0	0	0	0	0	0	0	0.0006	0
Geopsychrobacter	0.0002	0.0004	0.0006	0	0.0014	0.001	0.017177	0.017772	0.012142	0.022824	0.033365	0.103322	0.111351	0.156601	0.129658	0.143032	0.247	0.140683	0.16237	0.261456	0.219189	0.270145	0.0006	0.128005
SEEP-SRB4	0.0008	0.0004	0.0004	0.0014	0	0.0006	0.00207	0.000846	0.003113	0.003261	0.000953	0.001408	0.001081	0.002809	0.001818	0.002751	0.0006	0.000823	0.000744	0	0.00351	0	0.0006	0.00161169
Caldilineaceae_unclassified	0	0.0012	0.0006	0.0008	0.0006	0.0004	0.001242	0	0	0	0	0	0	0.000351	0	0	0.0012	0	0	0.001066	0	0.001033	0.0006	0.00030575
480-2_unclassified	0.0002	0.0002	0.0008	0.0016	0.0002	0.0004	0.000828	0.000282	0.001557	0.000326	0	0	0	0.001404	0.000606	0.000306	0.0004	0	0	0.001066	0.00039	0.00155	0.000566667	0.000544687
Shewanella	0.0002	0	0	0.0002	0.003	0	0.009106	0.005924	0.027086	0.001956	0.003337	0.021396	0.027027	0.068118	0.02575	0.023227	0.0946	0.029206	0.016609	0.073535	0.096334	0.071281	0.000566667	0.0371558
Candidate_division_OP3_unclassified	0.0006	0.001	0.0002	0.0004	0.0008	0.0004	0.00207	0.001693	0.006227	0.008151	0.00286	0.000282	0.002703	0.002107	0.000303	0.002445	0.0016	0.001234	0.000744	0.004618	0.00195	0.002066	0.000566667	0.00256581
TA18_unclassified	0.0004	0.001	0.0002	0.0012	0.0002	0.0004	0.00207	0	0	0.000326	0	0	0	0.000702	0.001212	0.000306	0	0	0	0	0	0	0.000566667	0.0002885
TM6_unclassified	0.0004	0.0012	0	0.001	0	0.0008	0	0	0.002179	0.000652	0.000477	0.000282	0.001351	0	0.001515	0.001528	0.0016	0	0.000496	0.001776	0.00195	0.000258	0.000566667	0.000879
Crocinitomix	0.0002	0.0014	0.0004	0.0006	0.0002	0.0006	0	0	0	0	0	0	0	0	0	0	0	0	0.000248	0	0	0	0.000566667	1.55e-05
Oleispira	0.0008	0.0004	0.0004	0.001	0.0006	0.0002	0	0	0	0	0	0	0	0	0	0	0	0	0	0	0	0	0.000566667	0
Desulfuromonadales_unclassified	0.0008	0.0002	0.0008	0.0002	0.0008	0.0004	0.024627	0.02567	0.03269	0.008803	0.018112	0.061374	0.055135	0.059691	0.053923	0.065098	0.046	0.04854	0.045364	0.022735	0.018331	0.024793	0.000533333	0.0381804
Pedomicrobium	0	0.0004	0.0004	0.0012	0.0004	0.0008	0.001656	0.00141	0.002491	0.000326	0.000477	0.001126	0.001622	0.002107	0	0.000611	0.0008	0.001645	0.000744	0.002487	0.00429	0.000775	0.000533333	0.00141044
Leisingera	0.0006	0.0004	0.0006	0.001	0.0002	0.0004	0	0	0	0	0.000477	0	0	0	0.000303	0	0	0	0	0	0	0	0.000533333	4.875e-05
Chloroflexi_unclassified	0	0.0006	0.0002	0.0008	0.0002	0.0014	0.000828	0	0	0.000978	0.002383	0.000282	0.00027	0.000702	0.000606	0.000306	0	0.000823	0	0	0	0	0.000533333	0.000448625
MSB-4B10_unclassified	0.0002	0.0006	0.0002	0.0006	0.0006	0.001	0	0	0	0	0.000477	0	0	0.001404	0	0	0	0	0	0.001776	0.00039	0	0.000533333	0.000252938
SAR406_clade(Marine_group_A)_unclassified	0.0008	0.0016	0.0002	0.0004	0	0	0.001035	0.000282	0.000311	0.00163	0.000953	0.000845	0.00027	0.000702	0.000606	0	0.0012	0.000411	0	0.000355	0.00039	0.000258	0.0005	0.000578
IheB3-7_unclassified	0.0008	0.0006	0.0008	0.0004	0.0002	0.0002	0.000207	0	0	0.00163	0.000953	0.001126	0.00027	0	0.000303	0	0	0.000411	0.000992	0.000355	0.00039	0.000775	0.0005	0.00046325
Jannaschia	0.001	0.0002	0.0004	0.0006	0.0004	0.0004	0	0	0	0	0	0	0	0	0	0	0	0	0	0	0	0	0.0005	0
PAUC26f_unclassified	0.0004	0.0006	0.0004	0.0006	0.0006	0.0004	0	0.000282	0	0.000652	0.000477	0.000845	0	0.000702	0.000909	0.000306	0.0006	0	0.000992	0	0	0	0.0005	0.000360313
TA06_unclassified	0.001	0.0002	0.0006	0.0004	0.0004	0.0002	0.000621	0	0.001245	0.00163	0.00143	0.001689	0	0.002458	0.001212	0.000917	0.0006	0.000411	0.000496	0	0	0.00155	0.000466667	0.000891187
Lentisphaera	0.001	0.0002	0.0004	0.0006	0.0004	0.0002	0	0	0	0.000652	0.00143	0	0	0	0	0	0	0.000411	0	0	0	0	0.000466667	0.000155812
Oceanicoccus	0.0006	0.0004	0.0004	0.001	0.0004	0	0	0	0	0	0.000477	0	0	0	0	0.000306	0	0	0	0	0	0	0.000466667	4.89375e-05
Salinirepens	0.0002	0.001	0.0008	0.0004	0.0002	0.0002	0	0	0	0	0	0	0	0	0	0	0	0	0	0	0	0	0.000466667	0
Glaciecola	0.0004	0.0008	0.0006	0.0004	0.0004	0.0002	0	0	0	0	0	0	0	0	0	0	0	0	0	0	0	0	0.000466667	0
Marine_Benthic_Group_B_unclassified	0.0012	0.0008	0.0002	0.0006	0	0	0	0	0	0	0	0	0	0	0	0	0	0	0	0	0	0	0.000466667	0
Betaproteobacteria_unclassified	0.0004	0.0006	0	0.0004	0.0008	0.0006	0.000414	0.003103	0.002491	0.002608	0.001907	0.000282	0.000541	0	0.000909	0.001528	0.0008	0.001645	0.000992	0.000355	0.00078	0.001291	0.000466667	0.00122788
Sulfurovum	0.0006	0.0014	0.0002	0.0006	0	0	0.001449	0.002257	0.000311	0.000978	0	0	0.000541	0	0	0.000306	0	0.001234	0	0	0.00078	0	0.000466667	0.000491
SB-1_unclassified	0.0002	0.0014	0.0006	0.0006	0	0	0	0	0	0.002608	0.000953	0.000563	0	0.000702	0	0	0	0	0	0	0	0.00155	0.000466667	0.0003985
ODP1230B30.02_sediment_group_unclassified	0.0004	0.0012	0.0002	0.0004	0.0004	0	0.000414	0.001128	0	0.000652	0.00143	0	0.00027	0.001756	0.000606	0.000611	0.0002	0	0	0	0	0.000775	0.000433333	0.000490125
Coxiella	0.0008	0.0004	0	0.001	0.0004	0	0.000414	0	0	0.00163	0.003813	0.000282	0	0	0	0	0.0002	0.000411	0	0.000355	0.00039	0	0.000433333	0.000468437
Desulfococcus	0.0002	0.0008	0.0004	0.0012	0	0	0	0.000846	0.000623	0.000652	0	0.000563	0	0	0.001212	0.000306	0	0.000823	0	0	0	0.000258	0.000433333	0.000330187
Psychroserpens	0.0002	0.0006	0.0004	0.0012	0	0.0002	0	0	0	0	0	0	0.000541	0.000351	0	0	0	0	0	0	0	0	0.000433333	5.575e-05
Bdellovibrio	0	0.0008	0.0004	0.0004	0	0.0008	0.000207	0	0.000311	0.000978	0	0	0	0	0	0	0.0002	0	0	0	0.00078	0.000258	0.0004	0.000170875
Anderseniella	0	0.0004	0.0002	0	0.0006	0.0012	0	0	0	0	0	0	0	0	0	0.000611	0	0	0	0	0.00117	0	0.0004	0.000111313
SS1-B-03-39_unclassified	0.0004	0.0006	0.0002	0.0008	0.0002	0.0002	0	0	0	0.000326	0	0	0	0	0	0.000306	0	0	0	0	0	0	0.0004	3.95e-05
Oceanospirillaceae_unclassified	0.0002	0.0006	0.0006	0	0.001	0	0.001035	0.003385	0.001868	0.000326	0.00286	0.001971	0.002432	0.000351	0.001515	0.000917	0.0006	0.000411	0.000496	0	0.00078	0.000258	0.0004	0.00120031
WCHB1-69_unclassified	0.0002	0.001	0.0006	0.0006	0	0	0	0	0.000623	0.000326	0.001907	0.001126	0.00027	0	0.000303	0	0.0016	0	0.000496	0	0.00273	0.000258	0.0004	0.000602437
Thioprofundum	0.0002	0.0002	0.0012	0.0006	0.0002	0	0	0.000564	0	0.000652	0.000477	0	0	0	0	0	0	0	0	0	0	0	0.0004	0.000105813
Cohaesibacter	0.0004	0.0006	0	0	0.0006	0.0008	0.001035	0	0	0.000326	0	0	0	0	0	0	0	0	0	0	0	0	0.0004	8.50625e-05
PHOS-HE51_unclassified	0.0002	0	0.0008	0.0002	0.0006	0.0006	0	0	0	0	0	0	0	0	0	0	0	0	0	0	0	0	0.0004	0
Geothermobacter	0	0	0.0002	0	0.002	0	0.006829	0.005924	0.002179	0.013042	0.017159	0.005631	0.007297	0.00632	0.005453	0.008863	0.0088	0.004114	0.005454	0.007105	0.00117	0.003616	0.000366667	0.00680975
Candidate_division_OD1_unclassified	0.0008	0.0006	0.0002	0.0002	0	0.0004	0.004553	0.001693	0.007161	0.009455	0.00715	0.005912	0.003514	0.002458	0.006968	0.004584	0.002	0.004114	0.007437	0.003552	0.00975	0.001808	0.000366667	0.00513181
Marinifilum	0	0	0	0.0002	0.002	0	0.005795	0.003385	0.002802	0.014346	0.016683	0.001971	0.002703	0.005618	0.000909	0.001834	0.0022	0.001234	0.002727	0.000355	0.00078	0.00155	0.000366667	0.00405575
Kazan-1B-37_unclassified	0.0004	0.0006	0	0.0002	0.0004	0.0006	0.000414	0	0.000623	0.000652	0.000477	0	0	0	0.000303	0	0	0	0.000248	0.001066	0	0.000517	0.000366667	0.00026875
Haloferula	0.0006	0.0002	0.0004	0.0008	0	0.0002	0	0	0	0	0.000477	0	0	0	0	0	0	0	0	0	0	0	0.000366667	2.98125e-05
MSBL5_unclassified	0.0008	0	0.0002	0.0012	0	0	0.001449	0.000846	0.001245	0.001956	0.00286	0.000845	0.002432	0.000351	0.001212	0	0.0032	0.001234	0.000992	0.001066	0.00234	0.001033	0.000366667	0.00144131
Magnetospira	0.0006	0.0002	0	0.0002	0.0006	0.0006	0	0.000564	0.000311	0.000978	0.000477	0	0	0.001404	0	0.000917	0.0004	0.000823	0.000496	0	0	0.000775	0.000366667	0.000446563
NB-1d_unclassified	0	0.0004	0.0002	0.0004	0.0002	0.0008	0.006002	0.001693	0.001557	0.003913	0.003337	0	0	0	0.000909	0.001528	0	0.000411	0	0	0	0	0.000333333	0.00120938
Actinobacteria_unclassified	0.0002	0.0002	0.0006	0.0006	0.0002	0.0002	0.000621	0.000282	0.001868	0.000978	0.000953	0.000563	0.000541	0.000702	0	0	0.0008	0	0.001239	0.003552	0.00273	0.001291	0.000333333	0.0010075
Nitrospiraceae_unclassified	0.0002	0.0002	0.0002	0.0002	0.0008	0.0004	0	0.001975	0.000311	0.002934	0.00143	0.000282	0.001081	0	0.001212	0.000917	0	0	0.000744	0	0.00039	0.000517	0.000333333	0.000737062
C86_unclassified	0.0006	0.0004	0.0002	0.0002	0	0.0006	0	0.000282	0	0.000652	0.00143	0	0	0	0	0	0.003	0	0.000248	0	0	0	0.000333333	0.00035075
Phycisphaeraceae_unclassified	0.0002	0.0004	0.0002	0	0.001	0.0002	0.000207	0.000282	0	0.000326	0	0	0	0	0.000303	0.000306	0	0	0.000248	0	0	0	0.000333333	0.0001045
Lineage_IIb_unclassified	0.0004	0.0002	0.0004	0.0004	0	0.0006	0	0	0	0	0.000477	0	0	0	0	0.000306	0	0	0	0	0	0	0.000333333	4.89375e-05
SB1-18_unclassified	0.0002	0.0004	0.0002	0.0006	0.0004	0.0002	0	0	0	0.000326	0	0	0	0	0	0	0	0	0	0	0	0	0.000333333	2.0375e-05
Fluviicola	0.0002	0.0002	0.0002	0.0008	0.0004	0.0002	0	0	0	0	0	0	0	0	0	0	0	0	0	0	0	0	0.000333333	0
Candidatus_Alysiosphaera	0	0.0006	0.0006	0	0.0004	0.0004	0	0	0	0	0	0	0	0	0	0	0	0	0	0	0	0	0.000333333	0
HOC36_unclassified	0	0.0002	0.0008	0.0004	0.0006	0	0	0	0	0	0	0	0	0	0	0	0	0	0	0	0	0	0.000333333	0
Fibrobacterales_unclassified	0.0006	0.0004	0.0002	0.0004	0.0002	0	0	0	0	0.000652	0	0	0	0	0	0	0	0	0	0	0	0	0.0003	4.075e-05
Roseobacter_clade_NAC11-7_lineage	0.0002	0.0002	0.0002	0.0006	0.0002	0.0004	0	0	0.000311	0	0	0.000282	0	0	0	0	0	0	0	0	0	0	0.0003	3.70625e-05
Candidatus_Nitrosoarchaeum	0.0004	0.0002	0.0002	0.0002	0.0002	0.0006	0	0	0	0	0	0	0	0	0	0	0	0	0	0	0	0	0.0003	0
Oligosphaeria_unclassified	0	0.0002	0	0.0006	0.0004	0.0006	0.000414	0.001128	0.001868	0.002608	0.001907	0.001126	0.00027	0	0	0	0.0008	0.000411	0.000248	0	0.00039	0	0.0003	0.000698125
Subgroup_7_unclassified	0.0004	0.0002	0	0.0002	0	0.001	0	0	0	0.000326	0	0	0	0	0	0	0	0	0	0	0	0.000258	0.0003	3.65e-05
ML-A-10_unclassified	0.0006	0.001	0	0	0.0002	0	0	0	0.000311	0	0	0	0	0	0	0	0	0	0	0	0	0	0.0003	1.94375e-05
Roseobacter	0	0	0.0004	0.0004	0.0006	0.0004	0	0	0	0	0	0.000282	0	0	0	0	0	0	0	0	0	0	0.0003	1.7625e-05
Unknown_Family_unclassified	0.0002	0.0006	0.0002	0.0006	0.0002	0	0	0	0	0	0	0	0.00027	0	0	0	0	0	0	0	0	0	0.0003	1.6875e-05
Bauldia	0.0006	0.0004	0.0002	0.0002	0	0.0002	0	0.000564	0.000311	0	0.000953	0	0	0	0	0.000306	0	0	0	0.000355	0	0	0.000266667	0.000155562
Candidatus_Microthrix	0.0002	0	0.0004	0.0008	0	0.0002	0	0.000282	0	0	0	0	0	0.000351	0.000303	0	0	0	0	0	0	0	0.000266667	5.85e-05
Fusibacter	0.0002	0	0	0	0.0014	0	0.002276	0.007616	0.007161	0.003587	0.00715	0.045045	0.037568	0.046699	0.091184	0.086186	0.0652	0.139037	0.158651	0.120071	0.109594	0.110537	0.000266667	0.0648476
S085_unclassified	0	0.0004	0	0	0.0004	0.0008	0	0	0.001868	0.000326	0.000953	0	0.00027	0.002107	0	0	0	0.004114	0.001239	0.000355	0	0.001808	0.000266667	0.000815
KF-JG30-B3_unclassified	0	0.0004	0	0.0002	0	0.001	0	0	0	0	0.000477	0.000282	0	0	0.000303	0.000611	0	0	0	0	0	0	0.000266667	0.000104563
possible_genus_03	0.0002	0.0002	0.0004	0.0004	0.0004	0	0	0	0	0.000326	0.000477	0	0	0	0	0	0	0	0	0	0	0	0.000266667	5.01875e-05
Tenacibaculum	0.0002	0.0004	0	0.001	0	0	0	0	0	0	0	0	0	0	0	0	0	0	0	0	0	0	0.000266667	0
Spongiispira	0	0	0	0.0006	0.0008	0.0002	0	0	0	0	0	0	0	0	0	0	0	0	0	0	0	0	0.000266667	0
Albimonas	0.0006	0	0	0.0002	0.0002	0.0006	0	0.000282	0.000311	0	0	0.000563	0.00027	0	0.000303	0	0	0	0	0.000355	0.00039	0.000775	0.000266667	0.000203063
Cryomorphaceae_unclassified	0.0002	0	0.0006	0.0006	0.0002	0	0	0	0.000311	0	0	0	0	0	0.000303	0	0	0	0	0	0.00039	0	0.000266667	6.275e-05
Acanthopleuribacter	0	0.0002	0	0.0006	0.0002	0.0006	0	0	0	0	0	0	0.000811	0	0	0	0	0	0	0	0	0	0.000266667	5.06875e-05
Dehalococcoidia_unclassified	0.0004	0.0002	0.0006	0.0002	0	0	0.001035	0.000564	0.000934	0.00163	0.001907	0.000563	0	0	0	0	0.0004	0	0.001239	0.000355	0.00039	0.000517	0.000233333	0.000595875
Rickettsiales_unclassified	0.0006	0.0002	0.0002	0	0.0002	0.0002	0	0.000564	0	0	0	0	0.000541	0	0	0.001222	0	0	0	0.00071	0	0	0.000233333	0.000189813
Maritimimonas	0	0.0002	0.0008	0.0002	0	0.0002	0	0	0	0.000652	0	0	0	0.000702	0	0	0	0	0	0	0	0.000258	0.000233333	0.00010075
Ardenticatenia_unclassified	0.0002	0.0002	0.0006	0.0002	0.0002	0	0	0	0	0	0	0	0	0	0.000303	0	0	0	0	0.00071	0	0	0.000233333	6.33125e-05
Candidatus_Pelagibacter	0	0	0.001	0.0002	0.0002	0	0	0	0	0	0	0	0	0	0	0	0	0	0	0	0	0	0.000233333	0
TK34_unclassified	0	0	0	0	0.0006	0.0008	0.001242	0.000846	0	0.000652	0	0	0.00027	0	0.000909	0.001528	0	0	0	0	0	0	0.000233333	0.000340437
Blastocatella	0.0004	0	0.0004	0.0002	0	0.0004	0.000207	0.000282	0	0	0	0.000282	0.00027	0.000351	0	0	0.0002	0	0	0.00071	0	0.000258	0.000233333	0.00016
SHA-109_unclassified	0.0002	0.0002	0	0.0006	0.0004	0	0	0	0	0.000326	0	0	0	0	0	0	0	0	0	0	0	0	0.000233333	2.0375e-05
Candidatus_Endobugula	0.0002	0.0002	0	0	0.0004	0.0006	0	0	0.000311	0	0	0	0	0	0	0	0	0	0	0	0	0	0.000233333	1.94375e-05
MBMPE71_unclassified	0.0006	0.0006	0.0002	0	0	0	0	0.000282	0	0	0	0	0	0	0	0	0	0	0	0	0	0	0.000233333	1.7625e-05
JG30-KF-CM66_unclassified	0	0	0	0.0006	0.0002	0.0006	0	0	0.000623	0	0.000477	0.000563	0.000811	0	0.002424	0	0	0.001234	0	0	0	0	0.000233333	0.00038325
Milano-WF1B-44_unclassified	0	0.0002	0.0006	0.0006	0	0	0	0	0	0	0	0	0.00027	0	0	0	0	0.000411	0	0	0.00078	0	0.000233333	9.13125e-05
Cenarchaeum	0.0002	0.0002	0	0	0.0004	0.0004	0	0	0	0	0	0	0	0	0	0	0	0	0	0	0	0	0.0002	0
Neptunomonas	0.0002	0.0002	0	0	0.0002	0.0006	0.25207	0.209873	0.219489	0.040104	0.031935	0.150056	0.147027	0.13448	0.098758	0.10055	0.0688	0.041547	0.035201	0.026998	0.042902	0.041581	0.0002	0.102586
Filomicrobium	0.0002	0	0	0.0004	0.0006	0	0.000414	0	0.000311	0	0	0	0	0	0	0.000306	0	0	0.001983	0	0.00195	0	0.0002	0.00031025
possible_order_07_unclassified	0.0002	0.0004	0.0002	0.0004	0	0	0	0.001693	0	0.000652	0.001907	0	0	0	0	0.000611	0	0	0	0	0	0	0.0002	0.000303937
Flexithrix	0.0002	0.0004	0.0002	0	0.0002	0.0002	0	0	0	0.000326	0.00143	0	0	0	0	0	0	0	0	0	0	0	0.0002	0.00010975
Bacteriovoracaceae_unclassified	0	0.0008	0.0002	0	0.0002	0	0	0	0.000311	0	0	0.000282	0.00027	0	0	0.000306	0	0	0	0	0	0	0.0002	7.30625e-05
Marinoscillum	0	0.0002	0.0008	0	0.0002	0	0	0	0	0.000652	0.000477	0	0	0	0	0	0	0	0	0	0	0	0.0002	7.05625e-05
Sulfitobacter	0.0004	0.0002	0	0.0004	0	0.0002	0	0	0	0	0	0	0	0	0	0	0.0002	0	0	0.00071	0	0	0.0002	5.6875e-05
Sneathiella	0.0004	0	0.0002	0.0002	0.0002	0.0002	0.000207	0.000282	0	0	0	0	0	0	0	0	0	0	0	0	0	0	0.0002	3.05625e-05
Oceanibulbus	0.0002	0.0002	0.0002	0.0004	0	0.0002	0	0	0	0	0	0	0	0	0.000303	0	0	0	0	0	0	0	0.0002	1.89375e-05
Subgroup_10_unclassified	0	0	0.0002	0.0002	0.0004	0.0004	0	0.000282	0	0	0	0	0	0	0	0	0	0	0	0	0	0	0.0002	1.7625e-05
Flaviramulus	0.001	0	0	0.0002	0	0	0	0	0	0	0	0	0	0	0	0	0	0	0	0	0	0	0.0002	0
Pseudomaricurvus	0.0002	0	0	0	0.001	0	0	0	0	0	0	0	0	0	0	0	0	0	0	0	0	0	0.0002	0
Reinekea	0	0.0002	0.0004	0.0006	0	0	0	0	0	0	0	0	0	0	0	0	0	0	0	0	0	0	0.0002	0
Leptospiraceae_unclassified	0.0002	0.0004	0.0002	0.0004	0	0	0	0	0	0	0	0	0	0	0	0	0	0	0	0	0	0	0.0002	0
Pedosphaera	0	0.0002	0.0002	0	0.0004	0.0004	0	0	0	0	0	0	0	0	0	0	0	0	0	0	0	0	0.0002	0
Pelagicoccus	0.0002	0.0002	0.0002	0.0002	0.0002	0.0002	0	0	0	0	0	0	0	0	0	0	0	0	0	0	0	0	0.0002	0
Desulfuromusa	0.0002	0	0	0	0.0006	0.0004	0	0	0	0.000978	0	0.000563	0	0	0	0.001528	0	0	0	0	0.00039	0.001291	0.0002	0.000296875
Rs-M59_termite_group	0	0	0	0	0.0012	0	0	0	0	0	0	0	0	0	0	0	0	0	0	0	0	0	0.0002	0
Psychrilyobacter	0.0002	0	0	0.0002	0.0004	0.0002	0.002897	0.006488	0.010897	0.022824	0.010963	0.001971	0.01027	0.008076	0.002726	0.003362	0.0058	0.000823	0.000496	0.00071	0	0.000517	0.000166667	0.00555125
Actinobacteria_unclassified	0	0	0.0002	0.0008	0	0	0.000207	0.000282	0.001557	0	0	0.000282	0	0.000702	0	0	0.0002	0.001234	0	0.001066	0.00273	0.001033	0.000166667	0.000580812
Chromatiales_unclassified	0.0002	0	0.0006	0	0	0.0002	0	0.000282	0.000623	0.001304	0.000477	0.000845	0	0	0	0.000306	0	0.000411	0.000248	0.00071	0.00039	0	0.000166667	0.00034975
S-70_unclassified	0.0004	0.0002	0.0004	0	0	0	0.000207	0.000564	0.000311	0.000326	0	0	0.00027	0	0.000303	0	0	0	0	0	0.00234	0	0.000166667	0.000270063
Oligosphaerales_unclassified	0.0002	0.0004	0.0002	0.0002	0	0	0.001035	0	0.000623	0.000326	0	0	0	0.002107	0	0	0.0002	0	0	0	0	0	0.000166667	0.000268187
EC3_unclassified	0	0.0002	0.0002	0.0004	0.0002	0	0	0.000282	0.000311	0.000978	0	0	0	0	0	0.000306	0.0004	0	0.001239	0	0	0	0.000166667	0.00021975
Winogradskyella	0.0002	0.0002	0.0002	0.0002	0	0.0002	0	0	0	0.000652	0	0	0	0	0	0	0	0	0	0	0	0	0.000166667	4.075e-05
Olleya	0.0004	0.0002	0.0002	0.0002	0	0	0	0	0	0	0	0	0.00027	0	0	0	0	0	0	0	0	0	0.000166667	1.6875e-05
Fabibacter	0	0.0002	0.0002	0.0002	0.0002	0.0002	0	0	0	0	0	0	0	0	0	0	0	0	0	0	0	0	0.000166667	0
Aureispira	0	0.0004	0.0002	0.0002	0.0002	0	0	0	0	0	0	0	0	0	0	0	0	0	0	0	0	0	0.000166667	0
Octadecabacter	0	0	0.0004	0.0004	0.0002	0	0	0	0	0	0	0	0	0	0	0	0	0	0	0	0	0	0.000166667	0
Ponticoccus	0.0004	0.0004	0.0002	0	0	0	0	0	0	0	0	0	0	0	0	0	0	0	0	0	0	0	0.000166667	0
ss1-B-07-44_unclassified	0.0002	0.0002	0	0.0002	0.0004	0	0	0	0	0	0	0	0	0	0	0	0	0	0	0	0	0	0.000166667	0
SAR92_clade	0.0002	0.0004	0	0.0002	0	0.0002	0	0	0	0	0	0	0	0	0	0	0	0	0	0	0	0	0.000166667	0
Teredinibacter	0	0.0004	0.0002	0	0.0004	0	0	0	0	0	0	0	0	0	0	0	0	0	0	0	0	0	0.000166667	0
Luteolibacter	0.0002	0	0	0.0008	0	0	0	0	0	0	0	0	0	0	0	0	0	0	0	0	0	0	0.000166667	0
Rhizobiales_unclassified	0.0002	0.0002	0	0.0002	0	0.0002	0.000828	0.000564	0.001245	0.001304	0.001907	0.001408	0.001081	0.001053	0.002121	0	0.0006	0.000823	0.001239	0.000355	0.00156	0	0.000133333	0.0010055
Aestuariicola	0.0004	0.0004	0	0	0	0	0.000207	0.000282	0.000311	0.000326	0.00143	0	0	0.000702	0.000303	0	0	0	0.001239	0.001066	0	0.001033	0.000133333	0.000431188
mle1-8_unclassified	0	0.0004	0	0	0	0.0004	0	0	0.000311	0.000978	0.000477	0	0.000811	0.00316	0	0	0	0	0	0	0	0	0.000133333	0.000358562
AKAU3564_sediment_group_unclassified	0.0002	0.0002	0.0004	0	0	0	0	0	0	0	0	0.001126	0.00027	0	0	0	0.0004	0	0	0	0.00195	0	0.000133333	0.000234125
Phycisphaerales_unclassified	0.0002	0	0.0002	0.0002	0.0002	0	0.000828	0	0.000623	0.000326	0	0	0.00027	0.000351	0	0	0	0	0	0.00071	0	0.000517	0.000133333	0.000226563
028H05-P-BN-P5_unclassified	0.0002	0	0.0002	0.0002	0.0002	0	0.000207	0	0	0	0.00143	0	0	0	0	0	0	0	0	0	0.00039	0	0.000133333	0.000126688
JL-ETNP-Z39_unclassified	0.0002	0	0.0004	0.0002	0	0	0	0	0	0	0.000953	0	0	0	0	0	0	0	0.000992	0	0	0	0.000133333	0.000121563
TK10_unclassified	0.0002	0	0	0	0.0002	0.0004	0	0	0	0.000326	0.000953	0	0	0	0	0	0.0004	0	0	0	0	0	0.000133333	0.000104937
Lineage_IV_unclassified	0	0.0004	0	0	0	0.0004	0	0	0.000311	0	0.000477	0	0	0	0	0	0.0004	0	0	0	0	0	0.000133333	7.425e-05
FFCH9454_unclassified	0.0004	0.0004	0	0	0	0	0	0	0	0	0	0	0.001081	0	0	0	0	0	0	0	0	0	0.000133333	6.75625e-05
Gaiellales_unclassified	0	0.0002	0	0	0.0002	0.0004	0	0	0	0	0	0	0	0	0	0.000306	0	0	0.000248	0	0	0.000517	0.000133333	6.69375e-05
Hydrogenophilaceae_unclassified	0	0.0002	0	0	0.0002	0.0004	0	0	0.000311	0	0	0	0	0.000351	0	0	0	0	0	0	0	0	0.000133333	4.1375e-05
Adriatic90_unclassified	0.0002	0.0002	0.0002	0.0002	0	0	0	0	0	0	0	0	0	0	0	0	0	0.000411	0	0	0	0	0.000133333	2.56875e-05
MSBL3_unclassified	0	0.0002	0	0.0002	0.0002	0.0002	0	0	0	0	0	0	0	0	0	0	0.0004	0	0	0	0	0	0.000133333	2.5e-05
Rapidithrix	0.0002	0.0002	0	0.0004	0	0	0	0	0	0.000326	0	0	0	0	0	0	0	0	0	0	0	0	0.000133333	2.0375e-05
OPB56_unclassified	0	0.0002	0.0004	0	0.0002	0	0	0	0	0	0	0	0	0	0	0	0	0	0.000248	0	0	0	0.000133333	1.55e-05
Verrucomicrobia_unclassified	0	0.0004	0.0002	0.0002	0	0	0	0	0	0	0	0	0	0	0	0	0	0	0.000248	0	0	0	0.000133333	1.55e-05
64K2_unclassified	0.0002	0	0	0.0002	0.0004	0	0	0	0	0	0	0	0	0	0	0	0	0	0	0	0	0	0.000133333	0
Candidatus_Entotheonella	0	0.0002	0	0	0.0002	0.0004	0	0	0	0	0	0	0	0	0	0	0	0	0	0	0	0	0.000133333	0
Catenovulum	0.0002	0	0.0002	0	0	0.0004	0	0	0	0	0	0	0	0	0	0	0	0	0	0	0	0	0.000133333	0
Pseudoalteromonas	0.0002	0.0002	0	0	0.0004	0	0	0	0	0	0	0	0	0	0	0	0	0	0	0	0	0	0.000133333	0
Opitutae_unclassified	0	0.0002	0.0002	0.0004	0	0	0	0	0	0	0	0	0	0	0	0	0	0	0	0	0	0	0.000133333	0
BG.g7_unclassified	0.0002	0	0	0.0006	0	0	0	0.00141	0	0	0	0	0.000811	0	0	0.000306	0	0.000411	0.000248	0	0	0.00155	0.000133333	0.000296
NS9_marine_group_unclassified	0	0	0	0.0002	0.0006	0	0	0	0	0	0	0	0	0.000351	0	0	0	0	0	0	0	0.000258	0.000133333	3.80625e-05
H2-104-2_unclassified	0.0006	0.0002	0	0	0	0	0	0.000282	0	0	0	0	0	0	0	0	0	0	0	0	0	0	0.000133333	1.7625e-05
AKYG1722_unclassified	0	0	0	0	0.0002	0.0006	0	0	0	0	0	0	0	0	0	0	0	0	0	0	0	0	0.000133333	0
Magnetococcus	0.0002	0	0	0.0006	0	0	0	0	0	0	0	0	0	0	0	0	0	0	0	0	0	0	0.000133333	0
CCA47_unclassified	0.0002	0	0.0004	0	0	0	0	0	0	0	0	0	0	0	0	0	0	0	0	0	0	0	0.0001	0
Desulfuromonas	0	0	0	0	0.0004	0.0002	0.030629	0.025106	0.025218	0.008477	0.01001	0.071509	0.061351	0.054424	0.049076	0.057152	0.0466	0.047717	0.038423	0.02167	0.015991	0.016787	0.0001	0.0362587
B78-89_unclassified	0.0002	0	0	0	0.0004	0	0.002897	0	0.002491	0.002608	0.000953	0.000282	0.000811	0.001756	0	0.002139	0.0006	0.000823	0.000248	0	0.00234	0.001033	0.0001	0.00118631
Hyphomicrobiaceae_unclassified	0.0002	0	0	0.0004	0	0	0.000414	0.000564	0.001245	0.000326	0.000477	0	0.00027	0.000351	0.000303	0.000306	0	0	0	0.000355	0.00312	0	0.0001	0.000483188
Colwelliaceae_unclassified	0	0.0002	0	0	0.0002	0.0002	0.001035	0.001128	0.000934	0.000652	0.00143	0.000563	0.00027	0.000702	0.000606	0	0.0002	0	0	0	0	0	0.0001	0.00047
S26-47_unclassified	0.0002	0	0	0	0	0.0004	0.000828	0	0	0.000652	0	0	0	0	0	0	0	0.000411	0	0.004973	0	0	0.0001	0.000429
Flavobacterium	0	0	0.0002	0.0004	0	0	0	0.000846	0.001245	0.000326	0	0	0	0.000702	0.000606	0	0	0.000823	0.000248	0	0	0.000258	0.0001	0.000315875
Gemmatimonadetes_unclassified	0	0	0	0.0002	0	0.0004	0.000414	0	0.000623	0.000326	0.000477	0	0	0	0.000909	0	0.0004	0.000411	0	0	0	0	0.0001	0.0002225
Desulfatiferula	0.0002	0.0002	0	0.0002	0	0	0	0	0.000934	0.000326	0.001907	0	0	0	0	0	0.0002	0	0	0	0	0	0.0001	0.000210438
CS-B046_unclassified	0.0002	0.0002	0	0.0002	0	0	0	0	0	0	0	0	0.00027	0	0.001515	0	0	0.001234	0	0	0	0	0.0001	0.000188687
43F-1404R_unclassified	0.0002	0	0	0	0.0002	0.0002	0	0.000282	0	0	0	0	0	0	0	0.000611	0.0016	0	0	0	0	0.000258	0.0001	0.000171937
Subgroup_5_unclassified	0.0002	0	0	0	0	0.0004	0.000207	0.000282	0	0.000326	0.000477	0	0	0.000351	0	0	0	0.000823	0.000248	0	0	0	0.0001	0.000169625
Aureibacter	0	0	0	0.0004	0.0002	0	0	0	0.000623	0	0.000953	0.000282	0	0	0	0	0	0	0	0	0	0.000258	0.0001	0.00013225
Chromatocurvus	0	0	0.0002	0	0.0002	0.0002	0	0	0	0.000326	0.000477	0	0.00027	0	0	0	0.0002	0	0	0	0.00039	0	0.0001	0.000103937
Lineage_IIc_unclassified	0.0004	0	0.0002	0	0	0	0.001242	0	0	0.000326	0	0	0	0	0	0	0	0	0	0	0	0	0.0001	9.8e-05
B276-D12_unclassified	0.0002	0	0	0.0004	0	0	0	0	0.000311	0.000326	0	0	0	0	0	0	0.0002	0	0.000496	0	0	0	0.0001	8.33125e-05
Verrucomicrobiales_unclassified	0.0002	0	0.0002	0.0002	0	0	0	0	0	0.000326	0	0	0	0.000351	0.000303	0	0	0	0.000248	0	0	0	0.0001	7.675e-05
Elusimicrobia_unclassified	0	0	0.0002	0	0	0.0004	0.000207	0	0.000311	0.000652	0	0	0	0	0	0	0	0	0	0	0	0	0.0001	7.3125e-05
S15-21_unclassified	0	0	0	0	0.0002	0.0004	0	0	0.000311	0	0	0	0	0	0	0.000611	0	0	0	0	0	0	0.0001	5.7625e-05
Schleiferia	0.0002	0	0	0	0.0002	0.0002	0	0	0	0	0	0	0	0	0.000909	0	0	0	0	0	0	0	0.0001	5.68125e-05
SM2D12_unclassified	0	0	0.0004	0.0002	0	0	0.000207	0	0	0	0.000477	0	0	0	0	0	0	0	0	0	0	0	0.0001	4.275e-05
Nitrospirales_unclassified	0.0002	0	0	0.0004	0	0	0	0.000282	0	0.000326	0	0	0	0	0	0	0	0	0	0	0	0	0.0001	3.8e-05
Phyllobacteriaceae_unclassified	0	0	0	0	0.0002	0.0004	0	0	0.000311	0	0	0	0.00027	0	0	0	0	0	0	0	0	0	0.0001	3.63125e-05
Bizionia	0	0	0.0002	0.0004	0	0	0	0	0	0	0.000477	0	0	0	0	0	0	0	0	0	0	0	0.0001	2.98125e-05
Desulfatirhabdium	0.0002	0.0002	0	0.0002	0	0	0	0	0	0	0.000477	0	0	0	0	0	0	0	0	0	0	0	0.0001	2.98125e-05
RS-B22_unclassified	0.0002	0	0.0002	0	0	0.0002	0	0	0	0.000326	0	0	0	0	0	0	0	0	0	0	0	0	0.0001	2.0375e-05
S-BQ2-57_soil_group_unclassified	0	0	0.0004	0.0002	0	0	0	0	0	0	0	0	0	0	0.000303	0	0	0	0	0	0	0	0.0001	1.89375e-05
NS7_marine_group_unclassified	0	0.0002	0	0.0004	0	0	0	0	0	0	0	0	0	0	0	0	0	0	0	0	0	0	0.0001	0
KD3-93_unclassified	0	0.0002	0	0.0002	0	0.0002	0	0	0	0	0	0	0	0	0	0	0	0	0	0	0	0	0.0001	0
Rhodovibrio	0	0	0	0	0.0004	0.0002	0	0	0	0	0	0	0	0	0	0	0	0	0	0	0	0	0.0001	0
EF100-94H03_unclassified	0	0.0002	0.0002	0	0.0002	0	0	0	0	0	0	0	0	0	0	0	0	0	0	0	0	0	0.0001	0
Deep_1_unclassified	0	0.0002	0	0	0.0004	0	0	0	0	0	0	0	0	0	0	0	0	0	0	0	0	0	0.0001	0
Enhygromyxa	0	0	0.0002	0	0	0.0004	0	0	0	0	0	0	0	0	0	0	0	0	0	0	0	0	0.0001	0
C1-B045	0	0.0002	0.0004	0	0	0	0	0	0	0	0	0	0	0	0	0	0	0	0	0	0	0	0.0001	0
Thioalkalispira	0	0.0002	0.0002	0.0002	0	0	0	0	0	0	0	0	0	0	0	0	0	0	0	0	0	0	0.0001	0
Thiohalophilus	0.0004	0	0.0002	0	0	0	0	0	0	0	0	0	0	0	0	0	0	0	0	0	0	0	0.0001	0
Balneatrix	0.0004	0.0002	0	0	0	0	0	0	0	0	0	0	0	0	0	0	0	0	0	0	0	0	0.0001	0
SAR86_clade_unclassified	0.0002	0.0002	0	0	0.0002	0	0	0	0	0	0	0	0	0	0	0	0	0	0	0	0	0	0.0001	0
Candidatus_Hepatoplasma	0	0.0002	0	0.0004	0	0	0	0	0	0	0	0	0	0	0	0	0	0	0	0	0	0	0.0001	0
Diplosphaera	0.0002	0	0.0002	0.0002	0	0	0	0	0	0	0	0	0	0	0	0	0	0	0	0	0	0	0.0001	0
marine_group	0.0004	0.0002	0	0	0	0	0	0	0	0	0	0	0	0	0	0	0	0	0	0	0	0	0.0001	0
BSV26_unclassified	0	0	0	0	0	0.0006	0	0	0	0.000326	0	0	0	0	0	0	0	0	0	0	0	0	0.0001	2.0375e-05
MD2904-B13_unclassified	0	0	0	0	0	0.0006	0	0	0	0.000326	0	0	0	0	0	0	0	0	0	0	0	0	0.0001	2.0375e-05
Acidimicrobiaceae_unclassified	0	0	0	0.0006	0	0	0	0	0	0	0	0	0	0	0	0	0	0	0	0	0	0	0.0001	0
Candidate_division_KB1_unclassified	0	0	0	0.0006	0	0	0	0	0	0	0	0	0	0	0	0	0	0	0	0	0	0	0.0001	0
PBS-III-20_unclassified	0	0.0006	0	0	0	0	0	0	0	0	0	0	0	0	0	0	0	0	0	0	0	0	0.0001	0
KCM-B-15_unclassified	0	0	0	0	0.0006	0	0	0	0	0	0	0	0	0	0	0	0	0	0	0	0	0	0.0001	0
Marine_Hydrothermal_Vent_Group(MHVG)_unclassified	0.0002	0	0.0002	0	0	0	0	0	0	0	0	0	0	0	0	0	0	0	0	0	0	0	6.66667e-05	0
AMOS1A-4113-D04_unclassified	0.0002	0	0.0002	0	0	0	0	0	0	0	0	0	0	0	0	0	0	0	0	0	0	0	6.66667e-05	0
VC2.1_Arc6_unclassified	0.0002	0	0	0.0002	0	0	0	0	0	0	0	0	0	0	0	0	0	0	0	0	0	0	6.66667e-05	0
Clostridiales_unclassified	0	0	0	0.0002	0.0002	0	0.001035	0.002257	0.003113	0.001956	0.00429	0.003378	0.004324	0.001404	0.005453	0.006112	0.0046	0.009461	0.009916	0.006394	0.00624	0.004907	6.66667e-05	0.0046775
Lachnospiraceae_unclassified	0.0002	0	0	0.0002	0	0	0.001656	0.001975	0.003425	0.002608	0.00286	0.000563	0	0.001404	0.001212	0.001834	0.0008	0.000823	0.002975	0.002487	0.00273	0.003099	6.66667e-05	0.00190319
Dehalobium	0	0	0.0002	0.0002	0	0	0.000207	0.00141	0.000934	0.002608	0.001907	0.001971	0.00027	0.001053	0.000303	0.000917	0.0002	0.000411	0.003718	0.001066	0.00078	0.000258	6.66667e-05	0.00112581
Firmicutes_unclassified	0.0002	0	0	0	0.0002	0	0	0.000564	0.000311	0.000326	0.000477	0.000282	0.000541	0.000351	0.001212	0	0.0004	0.001234	0.000992	0.00071	0.00039	0.000258	6.66667e-05	0.000503
vadinBA26_unclassified	0	0.0002	0.0002	0	0	0	0.000621	0.000846	0	0.000978	0.000477	0.002252	0.000811	0	0	0	0.0002	0.000411	0	0	0	0.000775	6.66667e-05	0.000460687
Mariprofundus	0.0002	0	0.0002	0	0	0	0.001449	0.000846	0.000623	0.000978	0.000477	0	0.000811	0.000702	0	0.000611	0	0	0	0	0	0.000258	6.66667e-05	0.000422188
Pseudomonas	0	0	0.0002	0	0.0002	0	0	0.000282	0.001245	0	0.000477	0.000563	0.00027	0.000351	0.000606	0	0	0	0.000248	0.00071	0.00117	0.000775	6.66667e-05	0.000418562
Candidatus_Magnetoovum	0	0.0002	0	0	0.0002	0	0.001035	0.000564	0	0	0.000477	0	0.000811	0	0	0	0	0	0	0	0	0.001808	6.66667e-05	0.000293437
Desulfosarcina	0.0002	0	0.0002	0	0	0	0	0.000282	0.000623	0.001304	0.000477	0	0	0	0	0	0	0	0	0.000355	0.00039	0	6.66667e-05	0.000214438
Brocadiaceae_unclassified	0.0002	0	0	0	0.0002	0	0	0	0.000623	0.000326	0.000953	0	0	0	0	0	0.0002	0.000411	0	0	0	0.000258	6.66667e-05	0.000173188
Candidate_division_SR1_unclassified	0.0002	0	0.0002	0	0	0	0.000414	0.00141	0	0.000652	0	0	0	0	0	0	0	0	0	0	0	0	6.66667e-05	0.00015475
Candidatus_Latescibacter	0	0	0.0002	0	0.0002	0	0.000414	0	0	0.000326	0.000953	0.000282	0	0	0	0	0	0	0	0	0	0.000258	6.66667e-05	0.000139563
vadinHA17_unclassified	0.0002	0.0002	0	0	0	0	0.000621	0	0	0.000326	0.000477	0	0	0	0	0	0	0	0.000744	0	0	0	6.66667e-05	0.0001355
Mycobacterium	0	0	0.0004	0	0	0	0	0	0	0	0.000477	0	0	0	0	0	0	0	0	0.00071	0.00078	0	6.66667e-05	0.000122937
Cytophagia_unclassified	0	0	0	0.0002	0.0002	0	0	0	0.000311	0.000326	0	0	0	0	0	0	0	0.000411	0	0.000355	0	0.000517	6.66667e-05	0.00012
Desulfobacterales_unclassified	0	0	0.0004	0	0	0	0	0	0	0.000326	0.000477	0.000282	0	0	0	0	0	0.000411	0	0.000355	0	0	6.66667e-05	0.000115687
AT-s3-44_unclassified	0	0	0	0	0.0002	0.0002	0	0	0	0.000326	0	0.000845	0	0	0	0	0	0	0	0	0.00039	0.000258	6.66667e-05	0.000113688
MD2894-B20_unclassified	0	0	0	0.0002	0.0002	0	0	0	0	0	0	0.000845	0.000541	0	0	0	0.0004	0	0	0	0	0	6.66667e-05	0.000111625
Roseivirga	0.0002	0.0002	0	0	0	0	0.000414	0	0.000311	0.000326	0	0	0	0.000351	0	0	0	0	0.000248	0	0	0	6.66667e-05	0.000103125
LD1-PA34_unclassified	0.0002	0	0	0.0002	0	0	0	0	0.000311	0	0.000477	0	0.000541	0	0	0	0	0	0	0	0	0.000258	6.66667e-05	9.91875e-05
Desulfonatronobacter	0	0	0	0.0002	0.0002	0	0	0.000846	0	0.000326	0	0.000282	0	0	0	0	0	0	0	0	0	0	6.66667e-05	9.0875e-05
Polyangiaceae_unclassified	0.0002	0	0	0	0.0002	0	0.000207	0.000564	0	0.000652	0	0	0	0	0	0	0	0	0	0	0	0	6.66667e-05	8.89375e-05
Candidatus_Captivus	0	0.0002	0	0	0	0.0002	0	0	0	0	0	0	0	0	0	0	0	0	0	0.001421	0	0	6.66667e-05	8.88125e-05
Ignavibacteriales_unclassified	0	0	0.0002	0.0002	0	0	0	0	0	0	0.000477	0	0	0	0.000303	0	0	0	0.000248	0	0	0.000258	6.66667e-05	8.0375e-05
Aquicella	0.0002	0	0	0.0002	0	0	0	0.000282	0	0	0	0	0.00027	0.000351	0	0	0	0	0	0.000355	0	0	6.66667e-05	7.8625e-05
P._palm_C_85_unclassified	0	0.0002	0	0.0002	0	0	0	0	0	0	0	0	0	0	0	0	0	0	0	0.001066	0	0	6.66667e-05	6.6625e-05
WA-aaa01f12_unclassified	0	0.0004	0	0	0	0	0.000414	0	0.000311	0	0	0	0	0	0	0	0	0	0.000248	0	0	0	6.66667e-05	6.08125e-05
Ectothiorhodospiraceae_unclassified	0.0002	0	0	0.0002	0	0	0	0.000564	0.000311	0	0	0	0	0	0	0	0	0	0	0	0	0	6.66667e-05	5.46875e-05
Victivallis	0	0	0	0.0004	0	0	0	0	0	0.000326	0.000477	0	0	0	0	0	0	0	0	0	0	0	6.66667e-05	5.01875e-05
Micrococcales_unclassified	0	0	0	0.0002	0	0.0002	0	0	0	0.000326	0	0	0	0	0	0	0	0	0	0	0.00039	0	6.66667e-05	4.475e-05
Formosa	0	0	0.0004	0	0	0	0	0	0	0	0	0	0.000541	0	0	0	0	0	0	0	0	0	6.66667e-05	3.38125e-05
Eilatimonas	0	0	0.0002	0	0.0002	0	0	0	0	0	0	0.000282	0	0	0	0	0	0	0.000248	0	0	0	6.66667e-05	3.3125e-05
MVP-88_unclassified	0	0	0	0.0004	0	0	0	0	0	0.000326	0	0	0	0	0	0	0.0002	0	0	0	0	0	6.66667e-05	3.2875e-05
Subgroup_15_unclassified	0	0	0	0	0.0002	0.0002	0	0	0	0	0.000477	0	0	0	0	0	0	0	0	0	0	0	6.66667e-05	2.98125e-05
Saccharophagus	0	0	0.0002	0	0.0002	0	0	0	0	0	0.000477	0	0	0	0	0	0	0	0	0	0	0	6.66667e-05	2.98125e-05
TK85_unclassified	0	0	0	0	0.0002	0.0002	0	0	0	0	0	0	0	0	0	0	0	0	0	0	0.00039	0	6.66667e-05	2.4375e-05
Thiotrichales_unclassified	0.0004	0	0	0	0	0	0	0	0	0	0	0	0	0	0	0	0	0	0	0.000355	0	0	6.66667e-05	2.21875e-05
Phaselicystis	0	0.0002	0	0	0	0.0002	0	0	0	0	0	0	0	0	0.000303	0	0	0	0	0	0	0	6.66667e-05	1.89375e-05
Opitutaceae_unclassified	0	0	0	0.0002	0	0.0002	0	0	0	0	0	0	0	0	0.000303	0	0	0	0	0	0	0	6.66667e-05	1.89375e-05
Ignavibacterium	0.0002	0	0	0.0002	0	0	0	0	0	0	0	0	0.00027	0	0	0	0	0	0	0	0	0	6.66667e-05	1.6875e-05
Elev-16S-1332_unclassified	0	0	0.0002	0	0	0.0002	0	0	0	0	0	0	0	0	0	0	0	0	0	0	0	0	6.66667e-05	0
Pibocella	0	0	0	0	0	0.0004	0	0	0	0	0	0	0	0	0	0	0	0	0	0	0	0	6.66667e-05	0
SM1A07_unclassified	0.0004	0	0	0	0	0	0	0	0	0	0	0	0	0	0	0	0	0	0	0	0	0	6.66667e-05	0
Truepera	0.0002	0	0	0	0.0002	0	0	0	0	0	0	0	0	0	0	0	0	0	0	0	0	0	6.66667e-05	0
SBYZ-1017_unclassified	0	0.0002	0	0	0	0.0002	0	0	0	0	0	0	0	0	0	0	0	0	0	0	0	0	6.66667e-05	0
Veillonella	0	0.0004	0	0	0	0	0	0	0	0	0	0	0	0	0	0	0	0	0	0	0	0	6.66667e-05	0
08D2Z94_hypersaline_microbial_mat_group_unclassified	0.0002	0	0	0.0002	0	0	0	0	0	0	0	0	0	0	0	0	0	0	0	0	0	0	6.66667e-05	0
CL500-3	0	0	0	0.0004	0	0	0	0	0	0	0	0	0	0	0	0	0	0	0	0	0	0	6.66667e-05	0
FS140-16B-02_marine_group	0	0	0.0004	0	0	0	0	0	0	0	0	0	0	0	0	0	0	0	0	0	0	0	6.66667e-05	0
Robiginitomaculum	0	0	0	0	0	0.0004	0	0	0	0	0	0	0	0	0	0	0	0	0	0	0	0	6.66667e-05	0
Kordiimonas	0.0002	0	0	0	0.0002	0	0	0	0	0	0	0	0	0	0	0	0	0	0	0	0	0	6.66667e-05	0
Parvularcula	0.0002	0	0	0.0002	0	0	0	0	0	0	0	0	0	0	0	0	0	0	0	0	0	0	6.66667e-05	0
Cucumibacter	0	0.0002	0	0	0	0.0002	0	0	0	0	0	0	0	0	0	0	0	0	0	0	0	0	6.66667e-05	0
Marinosulfonomonas	0	0.0002	0	0	0.0002	0	0	0	0	0	0	0	0	0	0	0	0	0	0	0	0	0	6.66667e-05	0
Candidatus_Hepatincola	0	0.0002	0	0.0002	0	0	0	0	0	0	0	0	0	0	0	0	0	0	0	0	0	0	6.66667e-05	0
OM43_clade	0	0	0.0004	0	0	0	0	0	0	0	0	0	0	0	0	0	0	0	0	0	0	0	6.66667e-05	0
Melittangium	0	0	0	0	0	0.0004	0	0	0	0	0	0	0	0	0	0	0	0	0	0	0	0	6.66667e-05	0
Plesiocystis	0.0002	0	0	0.0002	0	0	0	0	0	0	0	0	0	0	0	0	0	0	0	0	0	0	6.66667e-05	0
Aestuariibacter	0	0	0	0	0.0002	0.0002	0	0	0	0	0	0	0	0	0	0	0	0	0	0	0	0	6.66667e-05	0
Simiduia	0	0	0.0002	0.0002	0	0	0	0	0	0	0	0	0	0	0	0	0	0	0	0	0	0	6.66667e-05	0
Halochromatium	0	0.0004	0	0	0	0	0	0	0	0	0	0	0	0	0	0	0	0	0	0	0	0	6.66667e-05	0
JL-ETNP-Y6_unclassified	0	0.0002	0	0	0.0002	0	0	0	0	0	0	0	0	0	0	0	0	0	0	0	0	0	6.66667e-05	0
ZD0405_unclassified	0	0.0002	0.0002	0	0	0	0	0	0	0	0	0	0	0	0	0	0	0	0	0	0	0	6.66667e-05	0
SZB30_unclassified	0	0.0004	0	0	0	0	0	0	0	0	0	0	0	0	0	0	0	0	0	0	0	0	6.66667e-05	0
pItb-vmat-80_unclassified	0.0002	0	0.0002	0	0	0	0	0	0	0	0	0	0	0	0	0	0	0	0	0	0	0	6.66667e-05	0
Mycoplasma	0	0	0	0.0002	0.0002	0	0	0	0	0	0	0	0	0	0	0	0	0	0	0	0	0	6.66667e-05	0
Verrucomicrobiaceae_unclassified	0.0002	0	0	0	0.0002	0	0	0	0	0	0	0	0	0	0	0	0	0	0	0	0	0	6.66667e-05	0
Archaeplastida_unclassified	0	0	0	0.0002	0.0002	0	0	0	0	0	0	0	0	0	0	0	0	0	0	0	0	0	6.66667e-05	0
Thaumarchaeota_unclassified	0	0	0	0	0	0.0002	0.000326	0	0	0	0	0	0	0	0	0	0	0	0	0	0	0	3.33333e-05	2.0375e-05
Thermoplasmata_unclassified	0	0	0.0002	0	0	0	0	0	0	0	0	0.000282	0	0	0	0	0	0	0	0	0	0	3.33333e-05	1.7625e-05
Deep_Sea_Euryarchaeotic_Group(DSEG)_unclassified	0	0	0.0002	0	0	0	0	0	0	0	0	0	0	0	0	0	0	0	0	0	0	0	3.33333e-05	0
Marine_Benthic_Group_D_and_DHVEG-1_unclassified	0	0	0.0002	0	0	0	0	0	0	0	0	0	0	0	0	0	0	0	0	0	0	0	3.33333e-05	0
Marine_Group_II_unclassified	0	0	0	0	0	0.0002	0	0	0	0	0	0	0	0	0	0	0	0	0	0	0	0	3.33333e-05	0
Thermoplasmatales_unclassified	0.0002	0	0	0	0	0	0	0	0	0	0	0	0	0	0	0	0	0	0	0	0	0	3.33333e-05	0
Miscellaneous_Crenarchaeotic_Group_unclassified	0	0.0002	0	0	0	0	0	0	0	0	0	0	0	0	0	0	0	0	0	0	0	0	3.33333e-05	0
wb1-A12_unclassified	0	0	0	0	0	0.0002	0	0.000564	0.002802	0.001304	0.000953	0.001408	0.000811	0.000351	0.000909	0.000611	0.0002	0.003291	0.001735	0	0.00156	0.002066	3.33333e-05	0.00116031
Parachlamydiaceae_unclassified	0	0.0002	0	0	0	0	0	0.002821	0	0.001304	0	0	0.000541	0.000702	0.000303	0.000917	0.0018	0.001234	0.003223	0.002131	0	0	3.33333e-05	0.000936
Candidatus_Magnetomorum	0.0002	0	0	0	0	0	0.000414	0.000282	0.000934	0.002608	0.002383	0	0.00027	0.000351	0.000606	0.000611	0.0008	0.001645	0.000744	0.000355	0.00156	0.000258	3.33333e-05	0.000863813
ML635J-35_unclassified	0.0002	0	0	0	0	0	0.000414	0	0.001557	0.000652	0.000477	0.000282	0	0.000702	0.000303	0	0.0004	0	0	0.001421	0.00234	0.001033	3.33333e-05	0.000598813
OPB41_unclassified	0	0.0002	0	0	0	0	0.000828	0.000564	0	0.001956	0.000477	0.000282	0.000811	0	0	0.000306	0	0	0.000496	0.002131	0	0.001033	3.33333e-05	0.00055525
Sphingomonadales_unclassified	0	0	0	0	0.0002	0	0.000207	0.000564	0.000623	0.000326	0.00143	0.000845	0.00027	0.000351	0.000303	0.000611	0.0004	0.000411	0.000744	0.000355	0	0.000258	3.33333e-05	0.000481125
Hyphomicrobium	0	0	0	0.0002	0	0	0	0.000564	0.000934	0	0.000477	0.000282	0.00027	0.000351	0.000909	0.000306	0	0.000823	0.000248	0	0.00039	0.000517	3.33333e-05	0.000379438
DTB120_unclassified	0	0	0	0	0.0002	0	0.000621	0.000564	0	0.000978	0.001907	0	0	0	0	0	0	0	0.000744	0	0.00039	0.000517	3.33333e-05	0.000357562
Desulfotalea	0	0	0	0	0.0002	0	0.000828	0	0.000934	0.000326	0	0	0	0	0	0	0	0	0.000248	0	0	0.003357	3.33333e-05	0.000355813
Ruminococcaceae_unclassified	0	0.0002	0	0	0	0	0	0.000282	0.000311	0.000652	0	0	0.00027	0	0.001212	0.000611	0	0.000411	0.001239	0.000355	0	0.000258	3.33333e-05	0.000350063
Acidobacteria_unclassified	0	0.0002	0	0	0	0	0	0	0.000934	0.001304	0.000953	0.000282	0.00027	0.000351	0	0.000306	0.0002	0	0.000496	0	0.00039	0	3.33333e-05	0.000342875
Rhodovulum	0	0	0	0	0.0002	0	0	0	0	0.002934	0	0	0	0.001053	0.000303	0	0	0	0	0	0	0	3.33333e-05	0.000268125
Candidatus_Fritschea	0.0002	0	0	0	0	0	0.001449	0	0.000311	0.000652	0	0.000845	0.000541	0	0.000303	0	0	0	0	0	0	0	3.33333e-05	0.000256313
Propionigenium	0	0.0002	0	0	0	0	0	0	0	0.000978	0.00143	0	0	0	0	0.001528	0	0	0	0	0	0	3.33333e-05	0.000246
MSBL8_unclassified	0.0002	0	0	0	0	0	0.001035	0	0	0	0	0.000845	0	0.001053	0	0	0	0.000411	0	0	0.00039	0	3.33333e-05	0.000233375
DEV055_unclassified	0	0.0002	0	0	0	0	0	0	0	0	0	0	0	0.003511	0	0	0	0	0	0	0	0	3.33333e-05	0.000219437
Microbacteriaceae_unclassified	0	0	0	0.0002	0	0	0	0	0	0.000326	0.000477	0	0.00027	0	0.000606	0	0.0002	0.000411	0	0	0.00039	0.000775	3.33333e-05	0.000215938
RB446_unclassified	0	0	0	0	0	0.0002	0	0	0	0	0	0.002252	0	0	0	0	0	0	0	0	0	0.000517	3.33333e-05	0.000173063
Enterobacteriaceae_unclassified	0	0	0	0	0.0002	0	0.000207	0.000282	0.000311	0.000326	0.000477	0	0.00027	0.000351	0	0	0	0	0	0	0.00039	0	3.33333e-05	0.000163375
Rhodobiaceae_unclassified	0	0	0	0.0002	0	0	0	0	0.000623	0.000652	0	0	0.00027	0	0.000303	0.000306	0.0002	0	0.000248	0	0	0	3.33333e-05	0.000162625
Deferrisoma	0	0	0.0002	0	0	0	0.000207	0	0	0.000978	0.000953	0	0	0	0	0	0	0.000411	0	0	0	0	3.33333e-05	0.000159312
Chromatiaceae_unclassified	0	0	0.0002	0	0	0	0.000207	0	0	0.000326	0.00143	0	0	0	0	0	0	0	0	0.000355	0	0	3.33333e-05	0.000144875
Pla1_lineage_unclassified	0	0	0	0.0002	0	0	0	0	0	0.000326	0	0.000563	0.001081	0	0	0	0	0	0.000248	0	0	0	3.33333e-05	0.000138625
Methylococcales_unclassified	0	0.0002	0	0	0	0	0.000207	0.000564	0	0.000326	0.000477	0	0	0	0	0	0	0	0	0.000355	0	0.000258	3.33333e-05	0.000136687
LD1-PA38_unclassified	0.0002	0	0	0	0	0	0	0	0.000623	0.000326	0	0	0	0	0	0	0.0012	0	0	0	0	0	3.33333e-05	0.000134312
Candidate_division_JS1_unclassified	0	0	0	0.0002	0	0	0	0	0.000623	0	0	0	0	0.001053	0	0	0	0	0.000248	0	0	0	3.33333e-05	0.00012025
Acidobacteria_unclassified	0	0	0	0	0.0002	0	0.000414	0	0	0.000652	0	0.000282	0	0	0	0.000306	0	0	0.000248	0	0	0	3.33333e-05	0.000118875
bac2nit3_unclassified	0	0	0	0	0	0.0002	0	0	0	0	0.000477	0	0	0	0	0	0	0	0	0.001421	0	0	3.33333e-05	0.000118625
Pir3_lineage	0	0	0	0	0.0002	0	0	0.000282	0	0	0.000477	0.000282	0	0	0	0	0	0.000411	0	0	0	0.000258	3.33333e-05	0.000106875
Kriegella	0	0	0	0	0	0.0002	0.000207	0	0.000311	0	0	0	0.00027	0	0	0	0	0.000823	0	0	0	0	3.33333e-05	0.000100688
Clostridiaceae_1_unclassified	0	0.0002	0	0	0	0	0.000207	0.000282	0.000623	0	0	0	0	0	0	0	0	0.000411	0	0	0	0	3.33333e-05	9.51875e-05
LD1-PA20_unclassified	0	0	0	0.0002	0	0	0.000621	0	0	0.000326	0	0.000282	0	0	0	0	0	0	0.000248	0	0	0	3.33333e-05	9.23125e-05
Marinobacterium	0	0	0	0	0	0.0002	0.000207	0	0	0.000652	0	0.000282	0	0	0.000303	0	0	0	0	0	0	0	3.33333e-05	9.025e-05
Mollicutes_unclassified	0	0	0	0	0	0.0002	0	0	0	0	0	0	0	0	0.000303	0	0	0	0.000496	0.000355	0	0.000258	3.33333e-05	8.825e-05
LWSR-14_unclassified	0	0	0	0	0	0.0002	0	0	0	0	0.000953	0	0	0.000351	0	0	0	0	0	0	0	0	3.33333e-05	8.15e-05
Thermoleophilia_unclassified	0	0	0	0.0002	0	0	0	0	0.000311	0	0	0	0	0.000351	0.000606	0	0	0	0	0	0	0	3.33333e-05	7.925e-05
Sh765B-AG-111_unclassified	0.0002	0	0	0	0	0	0	0	0.000623	0	0	0	0	0.000351	0	0	0	0	0	0	0	0.000258	3.33333e-05	7.7e-05
10bav-F6_unclassified	0	0	0	0.0002	0	0	0	0.000282	0.000623	0.000326	0	0	0	0	0	0	0	0	0	0	0	0	3.33333e-05	7.69375e-05
LD1-PA26_unclassified	0	0	0	0.0002	0	0	0	0	0.000623	0	0	0	0	0	0	0	0.0002	0	0	0.000355	0	0	3.33333e-05	7.3625e-05
B01R017_unclassified	0	0	0.0002	0	0	0	0	0	0	0	0	0	0	0	0.000606	0	0	0	0.000496	0	0	0	3.33333e-05	6.8875e-05
MD2896-B258_unclassified	0	0.0002	0	0	0	0	0	0	0	0.000326	0	0	0	0	0	0	0	0	0	0	0	0.000775	3.33333e-05	6.88125e-05
Corallomonas	0	0	0	0	0	0.0002	0	0	0	0	0.000477	0.000282	0	0	0.000303	0	0	0	0	0	0	0	3.33333e-05	6.6375e-05
Solirubrobacterales_unclassified	0.0002	0	0	0	0	0	0.000207	0	0	0	0	0	0	0	0	0	0	0.000411	0	0	0.00039	0	3.33333e-05	6.3e-05
Turneriella	0	0	0	0.0002	0	0	0	0	0	0	0.000953	0	0	0	0	0	0	0	0	0	0	0	3.33333e-05	5.95625e-05
SPG12-401-411-B72_unclassified	0.0002	0	0	0	0	0	0	0	0	0	0	0.000282	0	0.000351	0	0.000306	0	0	0	0	0	0	3.33333e-05	5.86875e-05
Incertae_Sedis	0	0	0	0	0	0.0002	0	0.000282	0	0	0	0	0	0	0	0.000611	0	0	0	0	0	0	3.33333e-05	5.58125e-05
Meridianimaribacter	0.0002	0	0	0	0	0	0	0.000564	0.000311	0	0	0	0	0	0	0	0	0	0	0	0	0	3.33333e-05	5.46875e-05
Algoriphagus	0	0	0.0002	0	0	0	0	0	0	0	0	0	0	0	0.000606	0	0	0	0.000248	0	0	0	3.33333e-05	5.3375e-05
Desulfocapsa	0	0	0.0002	0	0	0	0	0	0.000311	0	0.000477	0	0	0	0	0	0	0	0	0	0	0	3.33333e-05	4.925e-05
Frankiales_unclassified	0	0	0	0	0.0002	0	0	0	0	0	0	0	0	0.000351	0	0	0	0	0	0	0.00039	0	3.33333e-05	4.63125e-05
SBYZ-984_unclassified	0	0.0002	0	0	0	0	0	0	0	0	0	0	0	0	0	0.000306	0	0	0	0	0.00039	0	3.33333e-05	4.35e-05
Gemmata	0	0	0	0	0	0.0002	0	0.000282	0	0	0	0.000282	0	0	0	0	0	0	0	0	0	0	3.33333e-05	3.525e-05
Subgroup_3_unclassified	0	0	0.0002	0	0	0	0	0	0	0	0	0	0.000541	0	0	0	0	0	0	0	0	0	3.33333e-05	3.38125e-05
CrystalBog021C3_unclassified	0	0	0	0	0	0.0002	0	0	0	0.000326	0	0	0	0	0	0	0.0002	0	0	0	0	0	3.33333e-05	3.2875e-05
Pyxidicoccus	0	0	0.0002	0	0	0	0	0.000282	0	0	0	0	0	0	0	0	0.0002	0	0	0	0	0	3.33333e-05	3.0125e-05
Marine_Methylotrophic_Group_3	0	0	0	0.0002	0	0	0	0	0	0	0.000477	0	0	0	0	0	0	0	0	0	0	0	3.33333e-05	2.98125e-05
SB-5_unclassified	0	0	0	0.0002	0	0	0	0	0	0	0	0	0	0	0	0	0	0	0	0	0.00039	0	3.33333e-05	2.4375e-05
Shinella	0	0	0	0.0002	0	0	0	0	0	0	0	0	0	0	0	0	0	0	0	0.000355	0	0	3.33333e-05	2.21875e-05
Fibrobacteraceae_unclassified	0	0	0.0002	0	0	0	0	0	0	0.000326	0	0	0	0	0	0	0	0	0	0	0	0	3.33333e-05	2.0375e-05
Ewingella	0	0	0	0.0002	0	0	0	0.000282	0	0	0	0	0	0	0	0	0	0	0	0	0	0	3.33333e-05	1.7625e-05
Lutibaculum	0	0	0	0	0	0.0002	0	0	0	0	0	0	0	0	0	0	0	0	0	0	0	0.000258	3.33333e-05	1.6125e-05
FW22_unclassified	0	0	0	0.0002	0	0	0.000207	0	0	0	0	0	0	0	0	0	0	0	0	0	0	0	3.33333e-05	1.29375e-05
Nannocystaceae_unclassified	0	0.0002	0	0	0	0	0.000207	0	0	0	0	0	0	0	0	0	0	0	0	0	0	0	3.33333e-05	1.29375e-05
Corynebacterium	0	0.0002	0	0	0	0	0	0	0	0	0	0	0	0	0	0	0	0	0	0	0	0	3.33333e-05	0
Candidatus_Aquiluna	0	0	0.0002	0	0	0	0	0	0	0	0	0	0	0	0	0	0	0	0	0	0	0	3.33333e-05	0
Catellatospora	0	0	0.0002	0	0	0	0	0	0	0	0	0	0	0	0	0	0	0	0	0	0	0	3.33333e-05	0
Prolixibacter	0	0	0	0.0002	0	0	0	0	0	0	0	0	0	0	0	0	0	0	0	0	0	0	3.33333e-05	0
Marinilabilia	0	0	0	0.0002	0	0	0	0	0	0	0	0	0	0	0	0	0	0	0	0	0	0	3.33333e-05	0
Microscilla	0	0	0	0.0002	0	0	0	0	0	0	0	0	0	0	0	0	0	0	0	0	0	0	3.33333e-05	0
Sediminitomix	0	0	0.0002	0	0	0	0	0	0	0	0	0	0	0	0	0	0	0	0	0	0	0	3.33333e-05	0
Kordia	0	0.0002	0	0	0	0	0	0	0	0	0	0	0	0	0	0	0	0	0	0	0	0	3.33333e-05	0
Lacinutrix	0	0	0	0.0002	0	0	0	0	0	0	0	0	0	0	0	0	0	0	0	0	0	0	3.33333e-05	0
NS5_marine_group	0	0	0.0002	0	0	0	0	0	0	0	0	0	0	0	0	0	0	0	0	0	0	0	3.33333e-05	0
Pricia	0	0	0	0.0002	0	0	0	0	0	0	0	0	0	0	0	0	0	0	0	0	0	0	3.33333e-05	0
B01R012_unclassified	0	0	0	0	0	0.0002	0	0	0	0	0	0	0	0	0	0	0	0	0	0	0	0	3.33333e-05	0
Rubidimonas	0	0	0	0.0002	0	0	0	0	0	0	0	0	0	0	0	0	0	0	0	0	0	0	3.33333e-05	0
GIF9_unclassified	0	0	0	0.0002	0	0	0	0	0	0	0	0	0	0	0	0	0	0	0	0	0	0	3.33333e-05	0
Caenarcaniphilales_unclassified	0	0.0002	0	0	0	0	0	0	0	0	0	0	0	0	0	0	0	0	0	0	0	0	3.33333e-05	0
Deferribacterales_unclassified	0.0002	0	0	0	0	0	0	0	0	0	0	0	0	0	0	0	0	0	0	0	0	0	3.33333e-05	0
KD3-62_unclassified	0	0	0	0.0002	0	0	0	0	0	0	0	0	0	0	0	0	0	0	0	0	0	0	3.33333e-05	0
possible_genus_06	0	0	0	0	0.0002	0	0	0	0	0	0	0	0	0	0	0	0	0	0	0	0	0	3.33333e-05	0
Fibrobacteria_unclassified	0.0002	0	0	0	0	0	0	0	0	0	0	0	0	0	0	0	0	0	0	0	0	0	3.33333e-05	0
Incertae_Sedis	0	0	0.0002	0	0	0	0	0	0	0	0	0	0	0	0	0	0	0	0	0	0	0	3.33333e-05	0
Hazenella	0.0002	0	0	0	0	0	0	0	0	0	0	0	0	0	0	0	0	0	0	0	0	0	3.33333e-05	0
Acetivibrio	0	0	0.0002	0	0	0	0	0	0	0	0	0	0	0	0	0	0	0	0	0	0	0	3.33333e-05	0
Hyd24-12_unclassified	0.0002	0	0	0	0	0	0	0	0	0	0	0	0	0	0	0	0	0	0	0	0	0	3.33333e-05	0
062DZ93_hypersaline_microbial_mat_group_unclassified	0	0.0002	0	0	0	0	0	0	0	0	0	0	0	0	0	0	0	0	0	0	0	0	3.33333e-05	0
AKYG587	0	0.0002	0	0	0	0	0	0	0	0	0	0	0	0	0	0	0	0	0	0	0	0	3.33333e-05	0
AEGEAN-245_unclassified	0	0	0	0	0.0002	0	0	0	0	0	0	0	0	0	0	0	0	0	0	0	0	0	3.33333e-05	0
Hoeflea	0.0002	0	0	0	0	0	0	0	0	0	0	0	0	0	0	0	0	0	0	0	0	0	3.33333e-05	0
Rhizobiales_Incertae_Sedis_unclassified	0	0	0	0.0002	0	0	0	0	0	0	0	0	0	0	0	0	0	0	0	0	0	0	3.33333e-05	0
Candidatus_Planktomarina_(DC5-80-3_lineage)	0	0	0.0002	0	0	0	0	0	0	0	0	0	0	0	0	0	0	0	0	0	0	0	3.33333e-05	0
Pelagicola	0	0.0002	0	0	0	0	0	0	0	0	0	0	0	0	0	0	0	0	0	0	0	0	3.33333e-05	0
AEGEAN-169_marine_group	0	0	0	0.0002	0	0	0	0	0	0	0	0	0	0	0	0	0	0	0	0	0	0	3.33333e-05	0
Limimonas	0	0	0	0	0	0.0002	0	0	0	0	0	0	0	0	0	0	0	0	0	0	0	0	3.33333e-05	0
Rickettsia	0	0	0.0002	0	0	0	0	0	0	0	0	0	0	0	0	0	0	0	0	0	0	0	3.33333e-05	0
mitochondria_unclassified	0	0	0	0	0	0.0002	0	0	0	0	0	0	0	0	0	0	0	0	0	0	0	0	3.33333e-05	0
Surface_1_unclassified	0	0.0002	0	0	0	0	0	0	0	0	0	0	0	0	0	0	0	0	0	0	0	0	3.33333e-05	0
Surface_2_unclassified	0	0	0.0002	0	0	0	0	0	0	0	0	0	0	0	0	0	0	0	0	0	0	0	3.33333e-05	0
Parasphingopyxis	0.0002	0	0	0	0	0	0	0	0	0	0	0	0	0	0	0	0	0	0	0	0	0	3.33333e-05	0
Kiloniella	0	0.0002	0	0	0	0	0	0	0	0	0	0	0	0	0	0	0	0	0	0	0	0	3.33333e-05	0
Desulfurellaceae_unclassified	0	0.0002	0	0	0	0	0	0	0	0	0	0	0	0	0	0	0	0	0	0	0	0	3.33333e-05	0
Malonomonas	0	0	0.0002	0	0	0	0	0	0	0	0	0	0	0	0	0	0	0	0	0	0	0	3.33333e-05	0
Hyalangium	0	0	0.0002	0	0	0	0	0	0	0	0	0	0	0	0	0	0	0	0	0	0	0	3.33333e-05	0
Byssovorax	0	0	0	0.0002	0	0	0	0	0	0	0	0	0	0	0	0	0	0	0	0	0	0	3.33333e-05	0
Sulfurospirillum	0	0	0	0	0.0002	0	0	0	0	0	0	0	0	0	0	0	0	0	0	0	0	0	3.33333e-05	0
pItb-vmat-59_unclassified	0	0	0	0.0002	0	0	0	0	0	0	0	0	0	0	0	0	0	0	0	0	0	0	3.33333e-05	0
Nitrincola	0.0002	0	0	0	0	0	0	0	0	0	0	0	0	0	0	0	0	0	0	0	0	0	3.33333e-05	0
Candidatus_Isobeggiatoa	0.0002	0	0	0	0	0	0	0	0	0	0	0	0	0	0	0	0	0	0	0	0	0	3.33333e-05	0
Photobacterium	0	0.0002	0	0	0	0	0	0	0	0	0	0	0	0	0	0	0	0	0	0	0	0	3.33333e-05	0
Stenotrophomonas	0	0.0002	0	0	0	0	0	0	0	0	0	0	0	0	0	0	0	0	0	0	0	0	3.33333e-05	0
Puniceicoccaceae_unclassified	0.0002	0	0	0	0	0	0	0	0	0	0	0	0	0	0	0	0	0	0	0	0	0	3.33333e-05	0
Chthoniobacterales_unclassified	0	0.0002	0	0	0	0	0	0	0	0	0	0	0	0	0	0	0	0	0	0	0	0	3.33333e-05	0
UA11_unclassified	0	0	0	0	0.0002	0	0	0	0	0	0	0	0	0	0	0	0	0	0	0	0	0	3.33333e-05	0
Candidatus_Omnitrophus	0	0	0	0	0	0.0002	0	0	0	0	0	0	0	0	0	0	0	0	0	0	0	0	3.33333e-05	0
WCHB1-60_unclassified	0.0002	0	0	0	0	0	0	0	0	0	0	0	0	0	0	0	0	0	0	0	0	0	3.33333e-05	0
Halobacterium	0	0	0	0	0	0	0.000652	0.00143	0	0.000282	0.001868	0.000563	0	0.000702	0	0	0.0002	0.000411	0	0.001066	0.00117	0.000258	0	0.000537625
MHLsu47-B8A_unclassified	0	0	0	0	0	0	0	0	0	0	0	0	0	0	0	0	0	0	0	0	0	0.000517	0	3.23125e-05
Candidatus_Iainarchaeum	0	0	0	0	0	0	0	0	0	0	0	0	0	0	0	0	0	0	0	0.000355	0	0	0	2.21875e-05
Desulfuromonadaceae_unclassified	0	0	0	0	0	0	0.008899	0.007898	0.006849	0.000652	0.000477	0.023086	0.023243	0.027037	0.020903	0.021088	0.0146	0.011518	0.014378	0.011012	0.00585	0.008264	0	0.0128596
NB1-n_unclassified	0	0	0	0	0	0	0	0.000564	0.000311	0	0	0.000845	0.001622	0	0.000909	0.000306	0.001	0.020568	0.015369	0.017762	0.028081	0.015496	0	0.00642706
Pelobacter	0	0	0	0	0	0	0.008692	0.010155	0.004981	0.002934	0.005243	0.004786	0.007568	0.002458	0.009088	0.006112	0.0042	0.002468	0.003718	0.002842	0.00234	0.001291	0	0.00492975
M113_unclassified	0	0	0	0	0	0	0.001863	0.003949	0.001557	0.002934	0.002383	0.001689	0.001622	0	0.002424	0.002445	0.0012	0.002057	0.001735	0.001066	0.00039	0.000517	0	0.00173944
S24-7_unclassified	0	0	0	0	0	0	0.000828	0.002539	0.003736	0.001304	0.00286	0.001408	0.001351	0.002458	0.000909	0.001528	0.0008	0.000823	0.000496	0.001421	0.00234	0.00155	0	0.00164694
Epsilonproteobacteria_unclassified	0	0	0	0	0	0	0.001449	0.003103	0.002179	0.000326	0.000477	0.002534	0.000811	0.000351	0.001515	0.001222	0.0006	0.001234	0.000496	0.001066	0	0.001033	0	0.00114975
Defluviimonas	0	0	0	0	0	0	0.000414	0.00141	0.001245	0.001304	0.001907	0.000563	0.001351	0.000351	0.000909	0.002445	0.0004	0.000411	0.000744	0.001421	0.00195	0.001033	0	0.00111612
Chlamydiales_unclassified	0	0	0	0	0	0	0.001242	0.002257	0.000311	0.002934	0.000477	0.000845	0.001351	0	0.000606	0.000917	0.0002	0.001645	0.000992	0.001776	0.00078	0.000775	0	0.00106925
ET-SHO_unclassified	0	0	0	0	0	0	0.000207	0.004231	0.001557	0.000978	0.000477	0.001126	0.001081	0.000351	0.001212	0.000917	0	0.000823	0.000744	0.001066	0	0.001033	0	0.000987687
P6-b51_unclassified	0	0	0	0	0	0	0.001863	0.003667	0.001557	0.002282	0.000477	0.000845	0	0	0.001212	0.000611	0.0006	0.001234	0.000744	0	0.00039	0.000258	0	0.00098375
Desulfovibrio	0	0	0	0	0	0	0.000414	0.001128	0.002491	0.00163	0.000477	0.000563	0.00027	0.000351	0.001212	0.001222	0.0008	0.000823	0.001487	0	0.00039	0.001291	0	0.000909312
Bacteroidales_unclassified	0	0	0	0	0	0	0.000207	0.001128	0.002802	0.002608	0.001907	0.000563	0.000811	0	0.000303	0.000917	0.0002	0.000411	0.000248	0.001776	0	0.000517	0	0.000899875
Geobacteraceae_unclassified	0	0	0	0	0	0	0	0.000282	0.000311	0	0	0.000845	0	0.001404	0.001515	0.001834	0.0014	0.001645	0.000744	0.001066	0.00156	0.001291	0	0.000868563
Blautia	0	0	0	0	0	0	0.001449	0.001128	0.000623	0.001304	0	0.001408	0.00027	0	0.000909	0.001528	0	0.000411	0.001735	0.000355	0.00078	0.001808	0	0.00085675
Incertae_Sedis	0	0	0	0	0	0	0.000414	0.000846	0.000623	0.000978	0.001907	0.000282	0.00027	0	0.000909	0.001834	0.0004	0.000823	0.000744	0.001066	0.00117	0.000517	0	0.000798937
Comamonadaceae_unclassified	0	0	0	0	0	0	0.000207	0.001128	0.002802	0.000326	0.000477	0.000563	0	0.001404	0.001212	0.000306	0.0002	0.000411	0.000744	0	0.00117	0.000517	0	0.000716688
Incertae_Sedis	0	0	0	0	0	0	0.000207	0.000846	0.000934	0.00163	0.000953	0	0.00027	0.000351	0.000606	0.000306	0	0.000411	0.001487	0.000355	0.00039	0.000517	0	0.000578937
Alistipes	0	0	0	0	0	0	0.000414	0.000564	0.000934	0.000978	0.001907	0.000282	0.00027	0	0.000606	0	0.0004	0.000411	0.000744	0.000355	0.00039	0.000775	0	0.000564375
Lactobacillus	0	0	0	0	0	0	0.000414	0.000282	0	0	0.000477	0.000282	0	0.000351	0.000303	0.000611	0.0002	0.001234	0.001239	0.00071	0.00156	0.000775	0	0.000527375
Marinilabiaceae_unclassified	0	0	0	0	0	0	0.003311	0	0.000934	0.000652	0.00143	0.000282	0	0	0	0	0	0	0	0.001776	0	0	0	0.000524063
Bacteroides	0	0	0	0	0	0	0.000414	0.000564	0.000311	0.000326	0.000953	0.000282	0.00027	0.000702	0.000909	0	0.0004	0.000823	0.000248	0.000355	0.00078	0.000775	0	0.000507
Campylobacteraceae_unclassified	0	0	0	0	0	0	0.000828	0.00141	0.002179	0.000652	0	0	0	0.000702	0.000606	0.000306	0.0006	0.000411	0	0	0.00039	0	0	0.00050525
A0839_unclassified	0	0	0	0	0	0	0.000414	0.000564	0.000623	0	0.000477	0.000282	0.000811	0.000702	0	0.000611	0.0002	0.000411	0.001239	0.000355	0.00039	0.000258	0	0.000458562
Rhodocyclaceae_unclassified	0	0	0	0	0	0	0	0	0.000311	0.000326	0.000477	0.000563	0	0.000702	0	0	0.0004	0.000411	0.001239	0.000355	0.00117	0.000517	0	0.000404438
Allobaculum	0	0	0	0	0	0	0.000414	0.000564	0.000311	0.000326	0	0.000563	0.00027	0.000351	0.000303	0.000306	0.0006	0	0.000248	0.00071	0.00039	0.000775	0	0.000383187
Methyloversatilis	0	0	0	0	0	0	0.000207	0.000564	0.000311	0	0.000477	0.000282	0.000811	0.000351	0	0.000917	0.0004	0	0.000496	0.000355	0.00039	0.000517	0	0.000379875
Roseburia	0	0	0	0	0	0	0	0.001128	0	0.000326	0	0	0.001081	0	0	0	0.0006	0.000411	0.000248	0	0.00078	0.001291	0	0.000366563
Candidatus_Protochlamydia	0	0	0	0	0	0	0	0	0	0.000978	0.000477	0	0	0	0	0.002751	0.0002	0	0.000248	0.000355	0.00078	0	0	0.000361812
Criblamydia	0	0	0	0	0	0	0.000621	0.000282	0.002179	0	0	0	0.00027	0	0	0	0	0.001234	0.000744	0.000355	0	0	0	0.000355312
Odoribacter	0	0	0	0	0	0	0.000414	0	0	0.000326	0.000477	0.000282	0.00027	0	0.000606	0	0.0004	0.000823	0.000744	0	0.00117	0	0	0.0003445
Napoli-4B-65_unclassified	0	0	0	0	0	0	0	0	0.000623	0	0.001907	0.000282	0	0	0	0	0.0006	0.001645	0	0.000355	0	0	0	0.00033825
Azorhizophilus	0	0	0	0	0	0	0.000207	0	0.000623	0.000652	0	0.000282	0.00027	0.000351	0.000606	0.000306	0.0004	0	0.000248	0	0.00078	0.000517	0	0.000327625
Akkermansia	0	0	0	0	0	0	0	0.000282	0.001557	0.000326	0	0.000282	0	0	0	0.000306	0.0006	0.000411	0.000248	0	0.00039	0.000775	0	0.000323562
Eionea	0	0	0	0	0	0	0.000621	0.000282	0.000623	0.000652	0.000477	0	0	0.000351	0.001515	0.000306	0.0002	0	0	0	0	0	0	0.000314188
Simkania	0	0	0	0	0	0	0.001242	0.000282	0	0	0.000477	0.001408	0	0	0	0.001528	0	0	0	0	0	0	0	0.000308563
Desulfoluna	0	0	0	0	0	0	0.000414	0.000846	0.000311	0.000652	0.001907	0	0	0	0	0.000306	0	0.000411	0	0	0	0	0	0.000302937
Porphyrobacter	0	0	0	0	0	0	0.000207	0.000564	0.000311	0.000326	0	0.000282	0.000541	0	0	0	0.0002	0	0.000744	0.000355	0.00039	0.000775	0	0.000293437
Clostridia_unclassified	0	0	0	0	0	0	0	0	0	0.000326	0	0	0	0.000351	0.000909	0.000306	0	0.000411	0.000992	0.00071	0.00039	0.000258	0	0.000290812
Parasutterella	0	0	0	0	0	0	0	0.000846	0.000311	0.000326	0.000953	0	0.00027	0.000351	0	0	0.0002	0.000411	0.000248	0.00071	0	0	0	0.000289125
Acinetobacter	0	0	0	0	0	0	0	0	0	0	0	0	0	0	0	0	0.0014	0	0.001735	0	0.00117	0.000258	0	0.000285187
ratAN060301C_unclassified	0	0	0	0	0	0	0.000621	0.000564	0.000623	0	0	0	0.000541	0	0	0.000306	0.0002	0	0.000496	0.000355	0.00039	0.000258	0	0.000272125
Lactobacillales_unclassified	0	0	0	0	0	0	0.000207	0.000564	0.000934	0	0.000477	0	0	0.000351	0.000909	0	0	0	0	0	0.00078	0	0	0.000263875
Simkaniaceae_unclassified	0	0	0	0	0	0	0.000621	0.001128	0	0.000978	0	0	0	0	0.000909	0	0	0	0.000248	0	0	0.000258	0	0.000258875
Faecalibacterium	0	0	0	0	0	0	0.000414	0.000282	0	0	0.000953	0.000282	0.00027	0	0.000303	0	0.0002	0	0.000248	0.000355	0	0.000775	0	0.000255125
Desulfofaba	0	0	0	0	0	0	0.001035	0.00141	0	0.000978	0.000477	0	0	0	0	0	0	0	0	0	0	0	0	0.00024375
GIF3_unclassified	0	0	0	0	0	0	0.000207	0.000282	0.000311	0.00163	0.000477	0	0.00027	0	0	0.000306	0	0	0	0	0.00039	0	0	0.000242062
Albidovulum	0	0	0	0	0	0	0	0	0	0.000652	0.000477	0	0.00027	0.001053	0.000606	0.000306	0	0	0.000248	0	0	0.000258	0	0.000241875
Geosporobacter	0	0	0	0	0	0	0	0.000282	0	0	0.000477	0	0.00027	0.000351	0	0	0.0004	0.000823	0	0	0.00117	0	0	0.000235812
Anaerostipes	0	0	0	0	0	0	0	0.000564	0.000311	0	0.000477	0	0.000541	0	0.000303	0.000306	0.0002	0	0	0.000355	0.00039	0.000258	0	0.000231562
Blastomonas	0	0	0	0	0	0	0	0.000846	0	0	0.000477	0	0.00027	0.000351	0.000606	0	0.0002	0	0	0.000355	0	0.000517	0	0.000226375
vadinBB60_unclassified	0	0	0	0	0	0	0.000207	0	0.000623	0	0.000953	0	0.00027	0	0	0.000306	0	0	0.000248	0.000355	0.00039	0.000258	0	0.000225625
Subdoligranulum	0	0	0	0	0	0	0.000207	0.000282	0.000311	0.000326	0.000953	0	0	0	0	0	0	0	0.000248	0	0.00078	0.000258	0	0.000210312
Family_XII_unclassified	0	0	0	0	0	0	0	0	0	0	0	0	0	0.000351	0.000303	0.000306	0.0002	0.000411	0.000496	0	0.00078	0.000517	0	0.00021025
Waddlia	0	0	0	0	0	0	0	0	0.000311	0	0	0	0	0	0	0	0	0	0	0.001066	0.00117	0.000775	0	0.000207625
MSBL7	0	0	0	0	0	0	0	0	0	0.000326	0	0.002534	0.00027	0	0	0	0	0	0	0	0	0	0	0.000195625
Oscillibacter	0	0	0	0	0	0	0	0.000282	0	0	0	0.000282	0	0.000351	0.000303	0.000611	0	0.000411	0.000496	0.000355	0	0	0	0.000193187
Halotalea	0	0	0	0	0	0	0.000414	0.000282	0.000623	0	0.000477	0.000282	0.00027	0.000351	0	0	0	0	0	0	0	0.000258	0	0.000184812
Enterorhabdus	0	0	0	0	0	0	0	0.000564	0.000311	0	0	0	0	0.000351	0	0	0	0	0.000496	0.000355	0.00078	0	0	0.000178562
Cyanobacteria_unclassified	0	0	0	0	0	0	0	0.000564	0.000934	0	0	0	0.00027	0	0	0.000306	0	0	0.000744	0	0	0	0	0.000176125
Oligotropha	0	0	0	0	0	0	0	0	0.000311	0.000326	0.000477	0	0.000541	0	0	0.000306	0.0002	0	0.000248	0	0.00039	0	0	0.000174938
Algicola	0	0	0	0	0	0	0	0	0	0	0	0	0	0	0	0	0	0	0.002727	0	0	0	0	0.000170437
Lacibacter	0	0	0	0	0	0	0	0.000282	0.000934	0.000326	0	0	0	0	0.000303	0	0.0006	0	0.000248	0	0	0	0	0.000168312
Enhydrobacter	0	0	0	0	0	0	0.000207	0.001128	0.000311	0	0	0	0	0	0.000303	0	0	0	0.000744	0	0	0	0	0.000168313
Escherichia-Shigella	0	0	0	0	0	0	0	0.000282	0.000311	0	0.000477	0.000282	0.00027	0	0	0	0.0002	0	0.000248	0	0	0.000517	0	0.000161688
Magnetovibrio	0	0	0	0	0	0	0	0	0	0.000652	0	0	0	0	0	0	0	0.000411	0.001487	0	0	0	0	0.000159375
Anaerotruncus	0	0	0	0	0	0	0	0.000564	0.000623	0	0.000477	0	0.00027	0	0.000303	0.000306	0	0	0	0	0	0	0	0.000158938
Ruminococcus	0	0	0	0	0	0	0.000207	0	0	0	0	0.000282	0	0.000351	0.000606	0.000306	0	0	0	0	0.00039	0.000258	0	0.00015
ctg-CGOF202_unclassified	0	0	0	0	0	0	0	0	0.000623	0.000326	0.000477	0	0	0	0	0.000306	0.0004	0	0.000248	0	0	0	0	0.00014875
Neochlamydia	0	0	0	0	0	0	0	0	0.000311	0	0.000477	0	0	0	0.000606	0	0.0006	0	0	0.000355	0	0	0	0.000146812
Pir2_lineage	0	0	0	0	0	0	0.000207	0.000282	0	0	0	0.000282	0	0	0.000303	0	0.0006	0.000411	0	0	0	0.000258	0	0.000146438
P._palm_C-A_51_unclassified	0	0	0	0	0	0	0	0	0	0	0	0.000282	0	0	0	0	0	0.002057	0	0	0	0	0	0.000146187
Gallaecimonas	0	0	0	0	0	0	0	0.000564	0.001245	0.000326	0	0	0	0	0	0	0.0002	0	0	0	0	0	0	0.000145938
Sufflavibacter	0	0	0	0	0	0	0	0	0.000934	0.000326	0.000477	0.000563	0	0	0	0	0	0	0	0	0	0	0	0.00014375
Candidatus_Magnetananas	0	0	0	0	0	0	0	0.000282	0.000623	0.000326	0	0	0	0	0	0	0	0	0	0.001066	0	0	0	0.000143562
Amsterdam-1B-07_unclassified	0	0	0	0	0	0	0	0	0	0	0.00143	0	0	0	0	0	0.0008	0	0	0	0	0	0	0.000139375
Quatrionicoccus	0	0	0	0	0	0	0	0.000282	0.000311	0.000326	0	0	0	0.000351	0	0	0	0	0.000248	0.00071	0	0	0	0.00013925
Methylibium	0	0	0	0	0	0	0.000207	0.000564	0.000311	0	0	0	0	0	0.000303	0	0.0002	0	0.000248	0	0.00039	0	0	0.000138938
Cyclobacteriaceae_unclassified	0	0	0	0	0	0	0	0	0	0	0.000477	0	0	0	0.000606	0	0	0	0.000496	0.000355	0	0.000258	0	0.000137
Dehalobacterium	0	0	0	0	0	0	0.000207	0.000846	0	0	0.000477	0	0	0	0	0	0	0.000411	0.000248	0	0	0	0	0.000136812
Dehalogenimonas	0	0	0	0	0	0	0	0	0	0	0	0	0	0	0	0	0	0	0.001735	0	0.00039	0	0	0.000132813
Incertae_Sedis	0	0	0	0	0	0	0	0.000282	0.000623	0	0	0	0	0	0.000606	0	0.0002	0	0	0	0.00039	0	0	0.000131313
Halomonadaceae_unclassified	0	0	0	0	0	0	0	0.000282	0.000311	0	0.000477	0	0	0	0	0	0	0	0.000248	0	0.00078	0	0	0.000131125
Incertae_Sedis	0	0	0	0	0	0	0	0	0	0	0	0	0	0	0	0	0	0.002057	0	0	0	0	0	0.000128562
Bacillaceae_unclassified	0	0	0	0	0	0	0	0	0.000623	0	0	0	0.00027	0	0	0	0	0	0	0.000355	0	0.000775	0	0.000126438
Parachlamydia	0	0	0	0	0	0	0	0.001693	0	0	0	0	0	0	0	0.000306	0	0	0	0	0	0	0	0.000124937
FamilyI_unclassified	0	0	0	0	0	0	0	0	0.000311	0	0.000477	0	0	0.000351	0	0	0.0002	0	0	0.000355	0	0.000258	0	0.000122
Sphingopyxis	0	0	0	0	0	0	0	0	0.000311	0	0	0.000282	0.00027	0	0	0.000306	0	0	0.000248	0	0	0.000517	0	0.000120875
Prevotella	0	0	0	0	0	0	0	0.000282	0	0.000326	0	0	0.00027	0	0	0	0	0	0.000248	0.000355	0.00039	0	0	0.000116938
Desulfofrigus	0	0	0	0	0	0	0.000621	0	0	0	0.000953	0	0.00027	0	0	0	0	0	0	0	0	0	0	0.00011525
Parasporobacterium	0	0	0	0	0	0	0.000621	0	0.000311	0	0	0.000282	0.00027	0.000351	0	0	0	0	0	0	0	0	0	0.000114688
Methylophilus	0	0	0	0	0	0	0.000207	0	0.000311	0	0	0.000282	0	0.000351	0	0	0	0.000411	0	0	0	0.000258	0	0.00011375
Bifidobacterium	0	0	0	0	0	0	0.000414	0	0	0.000326	0	0	0	0	0	0	0	0.000411	0	0	0.00039	0.000258	0	0.000112438
Parabacteroides	0	0	0	0	0	0	0	0.000282	0	0.000326	0.000477	0	0	0.000702	0	0	0	0	0	0	0	0	0	0.000111687
BHI80-139_unclassified	0	0	0	0	0	0	0	0	0	0	0	0	0	0.001756	0	0	0	0	0	0	0	0	0	0.00010975
Pseudomonadaceae_unclassified	0	0	0	0	0	0	0.000207	0.000282	0	0	0.000477	0.000282	0	0	0	0.000306	0.0002	0	0	0	0	0	0	0.000109625
Gemmatimonas	0	0	0	0	0	0	0	0	0	0	0.000477	0	0.00027	0	0.000606	0	0	0	0	0.000355	0	0	0	0.00010675
Aeribacillus	0	0	0	0	0	0	0	0	0	0	0	0	0	0	0	0	0.0004	0	0	0	0	0.001291	0	0.000105688
Burkholderiales_unclassified	0	0	0	0	0	0	0.000207	0	0	0	0	0	0	0	0.000303	0.000306	0.0002	0.000411	0.000248	0	0	0	0	0.000104688
Acidovorax	0	0	0	0	0	0	0	0	0.000311	0	0	0.000282	0	0	0	0	0	0	0	0.001066	0	0	0	0.000103688
Profundibacterium	0	0	0	0	0	0	0	0	0.000623	0.000326	0	0	0.00027	0	0	0	0	0.000411	0	0	0	0	0	0.000101875
Afipia	0	0	0	0	0	0	0.000207	0	0.000311	0.000326	0.000477	0	0	0	0.000303	0	0	0	0	0	0	0	0	0.0001015
Nocardiaceae_unclassified	0	0	0	0	0	0	0	0	0.000311	0.000326	0	0	0.00027	0.000351	0	0	0	0	0	0.000355	0	0	0	0.000100813
BJGMM-U27_unclassified	0	0	0	0	0	0	0	0	0	0.000652	0.000953	0	0	0	0	0	0	0	0	0	0	0	0	0.000100313
BC-COM435_unclassified	0	0	0	0	0	0	0	0	0	0	0.000953	0	0	0	0	0	0	0	0	0	0.00039	0.000258	0	0.000100062
Incertae_Sedis	0	0	0	0	0	0	0.000414	0	0	0	0	0	0	0	0	0	0	0.000411	0.000496	0	0	0.000258	0	9.86875e-05
SBYC_unclassified	0	0	0	0	0	0	0	0.000282	0	0.000652	0	0.000282	0	0	0	0	0	0	0	0.000355	0	0	0	9.81875e-05
Intestinimonas	0	0	0	0	0	0	0	0	0.000311	0	0	0	0	0	0.000606	0	0	0	0	0	0.00039	0.000258	0	9.78125e-05
Corynebacteriales_unclassified	0	0	0	0	0	0	0	0	0	0	0	0	0	0	0.000303	0	0	0.001234	0	0	0	0	0	9.60625e-05
Holosporaceae_unclassified	0	0	0	0	0	0	0	0	0	0	0	0	0	0	0	0.001528	0	0	0	0	0	0	0	9.55e-05
Endozoicomonas	0	0	0	0	0	0	0.000207	0.000282	0.000623	0	0	0	0	0	0	0	0	0	0	0.000355	0	0	0	9.16875e-05
Anaerofilum	0	0	0	0	0	0	0	0.000564	0	0.000326	0	0.000282	0	0	0	0	0	0	0	0	0	0.000258	0	8.9375e-05
Tabrizicola	0	0	0	0	0	0	0	0.000282	0	0.000652	0	0.000282	0	0	0	0	0.0002	0	0	0	0	0	0	8.85e-05
Parvibacter	0	0	0	0	0	0	0	0.000282	0	0.000326	0.000477	0	0	0	0.000303	0	0	0	0	0	0	0	0	8.675e-05
Pseudonocardia	0	0	0	0	0	0	0	0	0.000623	0	0	0	0	0.000351	0	0	0	0	0	0	0.00039	0	0	8.525e-05
Pseudobutyrivibrio	0	0	0	0	0	0	0	0.000282	0	0	0.000477	0	0	0	0	0	0	0	0.000248	0.000355	0	0	0	8.5125e-05
FFCH16263_unclassified	0	0	0	0	0	0	0	0	0	0	0	0	0.001351	0	0	0	0	0	0	0	0	0	0	8.44375e-05
Candidatus_Nostocoida	0	0	0	0	0	0	0	0	0	0.000326	0	0	0	0.000702	0.000303	0	0	0	0	0	0	0	0	8.31875e-05
Coriobacteriaceae_unclassified	0	0	0	0	0	0	0	0.000282	0	0	0.000477	0	0	0	0	0	0.0002	0	0	0.000355	0	0	0	8.2125e-05
Bradyrhizobiaceae_unclassified	0	0	0	0	0	0	0	0	0.000311	0	0	0	0	0	0	0.000306	0	0	0	0	0.00039	0.000258	0	7.90625e-05
Lishizhenia	0	0	0	0	0	0	0	0	0	0	0.000953	0.000282	0	0	0	0	0	0	0	0	0	0	0	7.71875e-05
Sphingobium	0	0	0	0	0	0	0	0	0.000623	0	0	0	0	0	0.000606	0	0	0	0	0	0	0	0	7.68125e-05
Bacilli_unclassified	0	0	0	0	0	0	0.000207	0.000282	0	0	0	0	0	0	0.000303	0	0	0.000411	0	0	0	0	0	7.51875e-05
Solibacillus	0	0	0	0	0	0	0	0	0	0	0	0	0	0	0	0	0.0012	0	0	0	0	0	0	7.5e-05
d142_unclassified	0	0	0	0	0	0	0	0.000282	0	0	0	0	0	0	0	0.000917	0	0	0	0	0	0	0	7.49375e-05
Rhizobacter	0	0	0	0	0	0	0	0	0.000311	0	0	0	0.00027	0	0	0	0.0002	0.000411	0	0	0	0	0	7.45e-05
Candidatus_Desulfamplus	0	0	0	0	0	0	0.000414	0.000282	0	0	0.000477	0	0	0	0	0	0	0	0	0	0	0	0	7.33125e-05
Archangium	0	0	0	0	0	0	0	0	0	0	0	0	0	0	0	0	0	0	0	0	0.00117	0	0	7.3125e-05
Holophagae_unclassified	0	0	0	0	0	0	0.000207	0.000282	0	0.000326	0	0	0	0.000351	0	0	0	0	0	0	0	0	0	7.2875e-05
VHS-B3-70_unclassified	0	0	0	0	0	0	0.000207	0	0	0	0.000953	0	0	0	0	0	0	0	0	0	0	0	0	7.25e-05
ARKDMS-49_unclassified	0	0	0	0	0	0	0	0	0	0.000652	0	0	0	0	0.000303	0	0.0002	0	0	0	0	0	0	7.21875e-05
Tepidicella	0	0	0	0	0	0	0	0.000282	0.000311	0	0	0	0	0	0.000303	0	0	0	0	0	0	0.000258	0	7.2125e-05
Brevifollis	0	0	0	0	0	0	0	0.000282	0.000623	0	0	0	0	0	0	0	0	0	0.000248	0	0	0	0	7.20625e-05
aaa34a10_unclassified	0	0	0	0	0	0	0	0	0.000311	0	0.000477	0	0	0.000351	0	0	0	0	0	0	0	0	0	7.11875e-05
Limnobacter	0	0	0	0	0	0	0	0	0.000623	0	0	0	0	0	0	0	0	0	0.000248	0	0	0.000258	0	7.05625e-05
Dialister	0	0	0	0	0	0	0	0	0	0	0	0	0	0	0	0.000306	0	0.000411	0	0	0.00039	0	0	6.91875e-05
Brevundimonas	0	0	0	0	0	0	0	0	0	0	0	0	0.001081	0	0	0	0	0	0	0	0	0	0	6.75625e-05
KCLunmb-38-53_unclassified	0	0	0	0	0	0	0	0	0	0	0	0	0	0	0	0	0	0	0	0.001066	0	0	0	6.6625e-05
Olsenella	0	0	0	0	0	0	0	0	0	0	0	0	0	0.000702	0	0	0	0	0	0.000355	0	0	0	6.60625e-05
Denitromonas	0	0	0	0	0	0	0	0	0.000311	0	0	0	0	0	0	0	0	0	0	0.000355	0.00039	0	0	6.6e-05
Chondromyces	0	0	0	0	0	0	0	0	0	0	0.000477	0	0.00027	0	0.000303	0	0	0	0	0	0	0	0	6.5625e-05
Sideroxydans	0	0	0	0	0	0	0.001035	0	0	0	0	0	0	0	0	0	0	0	0	0	0	0	0	6.46875e-05
Nereida	0	0	0	0	0	0	0	0	0	0	0.000477	0	0	0	0	0.000306	0	0	0.000248	0	0	0	0	6.44375e-05
RC9_gut_group	0	0	0	0	0	0	0	0	0	0	0	0	0	0.000351	0.000303	0	0	0	0	0.000355	0	0	0	6.30625e-05
Hahellaceae_unclassified	0	0	0	0	0	0	0	0.000282	0	0	0	0	0	0	0	0.000306	0	0.000411	0	0	0	0	0	6.24375e-05
Spirochaetales_unclassified	0	0	0	0	0	0	0	0	0	0	0	0	0	0	0	0	0	0	0.000992	0	0	0	0	6.2e-05
Pseudoflavonifractor	0	0	0	0	0	0	0	0	0	0.000326	0	0	0	0	0	0	0	0.000411	0.000248	0	0	0	0	6.15625e-05
Pseudoxanthomonas	0	0	0	0	0	0	0	0	0	0	0.000477	0	0	0	0	0.000306	0.0002	0	0	0	0	0	0	6.14375e-05
Coprococcus	0	0	0	0	0	0	0	0	0	0	0	0	0	0	0.000303	0	0	0.000411	0	0	0	0.000258	0	6.075e-05
Thermoleophilum	0	0	0	0	0	0	0	0	0	0	0	0	0	0	0	0	0	0	0	0.00071	0	0.000258	0	6.05e-05
Carnobacteriaceae_unclassified	0	0	0	0	0	0	0	0	0.000311	0	0	0	0	0.000351	0.000303	0	0	0	0	0	0	0	0	6.03125e-05
Pelagimonas	0	0	0	0	0	0	0	0	0	0	0.000953	0	0	0	0	0	0	0	0	0	0	0	0	5.95625e-05
Desulfobacterium	0	0	0	0	0	0	0	0	0	0	0.000953	0	0	0	0	0	0	0	0	0	0	0	0	5.95625e-05
Runella	0	0	0	0	0	0	0	0	0	0	0	0	0	0	0.000303	0	0	0	0.000248	0	0.00039	0	0	5.88125e-05
Zoogloea	0	0	0	0	0	0	0	0	0	0.000326	0	0	0	0	0	0	0	0	0	0.000355	0	0.000258	0	5.86875e-05
Halobacillus	0	0	0	0	0	0	0	0	0.000934	0	0	0	0	0	0	0	0	0	0	0	0	0	0	5.8375e-05
Fusobacteriales_unclassified	0	0	0	0	0	0	0	0	0	0.000326	0	0	0	0	0.000606	0	0	0	0	0	0	0	0	5.825e-05
Desulfofustis	0	0	0	0	0	0	0	0	0.000311	0.000326	0	0.000282	0	0	0	0	0	0	0	0	0	0	0	5.74375e-05
Acidaminobacter	0	0	0	0	0	0	0	0	0	0	0	0	0	0	0	0.000306	0	0	0	0.000355	0	0.000258	0	5.74375e-05
Gastranaerophilales_unclassified	0	0	0	0	0	0	0.000207	0	0	0	0	0	0	0	0.000303	0	0	0	0	0	0.00039	0	0	5.625e-05
Chitinophagaceae_unclassified	0	0	0	0	0	0	0	0	0.000311	0	0	0	0	0	0.000303	0	0	0	0	0	0	0.000258	0	5.45e-05
Oxalobacteraceae_unclassified	0	0	0	0	0	0	0	0.000564	0	0	0	0	0	0	0.000303	0	0	0	0	0	0	0	0	5.41875e-05
Cyanobacteria_unclassified	0	0	0	0	0	0	0	0.000282	0.000311	0	0	0	0.00027	0	0	0	0	0	0	0	0	0	0	5.39375e-05
Fusobacteriaceae_unclassified	0	0	0	0	0	0	0	0	0	0.000652	0	0	0	0	0	0	0.0002	0	0	0	0	0	0	5.325e-05
MAT-CR-H6-H10_unclassified	0	0	0	0	0	0	0.000828	0	0	0	0	0	0	0	0	0	0	0	0	0	0	0	0	5.175e-05
Caldicoprobacter	0	0	0	0	0	0	0	0	0	0	0.000477	0	0	0.000351	0	0	0	0	0	0	0	0	0	5.175e-05
Mitsuaria	0	0	0	0	0	0	0	0	0	0	0.000477	0	0	0.000351	0	0	0	0	0	0	0	0	0	5.175e-05
endosymbionts	0	0	0	0	0	0	0.000414	0	0	0	0	0	0	0	0	0	0	0.000411	0	0	0	0	0	5.15625e-05
Natranaerovirga	0	0	0	0	0	0	0	0	0	0	0	0	0	0	0	0	0	0.000823	0	0	0	0	0	5.14375e-05
Paracoccus	0	0	0	0	0	0	0	0	0	0	0	0	0.000811	0	0	0	0	0	0	0	0	0	0	5.06875e-05
Ika33_unclassified	0	0	0	0	0	0	0	0	0	0.000326	0.000477	0	0	0	0	0	0	0	0	0	0	0	0	5.01875e-05
Hespellia	0	0	0	0	0	0	0	0	0	0.000326	0.000477	0	0	0	0	0	0	0	0	0	0	0	0	5.01875e-05
Fodinicola	0	0	0	0	0	0	0	0	0	0	0	0	0	0	0	0	0	0	0	0	0.00078	0	0	4.875e-05
Siphonobacter	0	0	0	0	0	0	0	0	0	0	0.000477	0	0	0	0.000303	0	0	0	0	0	0	0	0	4.875e-05
B103G10_unclassified	0	0	0	0	0	0	0	0	0	0	0	0.000563	0	0	0	0	0.0002	0	0	0	0	0	0	4.76875e-05
possible_genus_Sk018	0	0	0	0	0	0	0	0	0	0	0.000477	0	0.00027	0	0	0	0	0	0	0	0	0	0	4.66875e-05
Paraferrimonas	0	0	0	0	0	0	0	0	0	0	0	0	0	0	0	0	0	0	0	0.000355	0.00039	0	0	4.65625e-05
Dechloromonas	0	0	0	0	0	0	0	0	0	0	0	0	0	0	0	0	0	0	0.000744	0	0	0	0	4.65e-05
Oscillospira	0	0	0	0	0	0	0	0	0	0	0.000477	0	0	0	0	0	0	0	0	0	0	0.000258	0	4.59375e-05
Anaerovorax	0	0	0	0	0	0	0	0	0	0	0.000477	0	0	0	0	0	0	0	0.000248	0	0	0	0	4.53125e-05
Grimontia	0	0	0	0	0	0	0	0	0	0	0	0	0	0	0	0	0	0	0	0.00071	0	0	0	4.4375e-05
Arenitalea	0	0	0	0	0	0	0	0	0	0.000326	0	0	0	0	0	0	0	0	0	0.000355	0	0	0	4.25625e-05
Sphingomonas	0	0	0	0	0	0	0	0	0	0	0	0.000282	0	0	0	0	0	0	0	0	0.00039	0	0	4.2e-05
Phaeochromatium	0	0	0	0	0	0	0	0	0	0	0	0	0.00027	0	0	0	0.0004	0	0	0	0	0	0	4.1875e-05
Smaragdicoccus	0	0	0	0	0	0	0	0	0.000311	0	0	0	0	0.000351	0	0	0	0	0	0	0	0	0	4.1375e-05
Woodsholea	0	0	0	0	0	0	0	0	0	0	0	0	0	0.000351	0.000303	0	0	0	0	0	0	0	0	4.0875e-05
MIZ14_unclassified	0	0	0	0	0	0	0	0	0	0.000652	0	0	0	0	0	0	0	0	0	0	0	0	0	4.075e-05
Chelativorans	0	0	0	0	0	0	0	0	0	0.000652	0	0	0	0	0	0	0	0	0	0	0	0	0	4.075e-05
EV818SWSAP88_unclassified	0	0	0	0	0	0	0	0	0	0.000652	0	0	0	0	0	0	0	0	0	0	0	0	0	4.075e-05
Thiofractor	0	0	0	0	0	0	0	0	0	0	0	0	0	0	0	0	0.0004	0	0.000248	0	0	0	0	4.05e-05
Sagittula	0	0	0	0	0	0	0	0	0.000623	0	0	0	0	0	0	0	0	0	0	0	0	0	0	3.89375e-05
Desulfovibrionaceae_unclassified	0	0	0	0	0	0	0	0	0.000623	0	0	0	0	0	0	0	0	0	0	0	0	0	0	3.89375e-05
Klebsiella	0	0	0	0	0	0	0	0	0.000623	0	0	0	0	0	0	0	0	0	0	0	0	0	0	3.89375e-05
Opitutus	0	0	0	0	0	0	0.000621	0	0	0	0	0	0	0	0	0	0	0	0	0	0	0	0	3.88125e-05
Collinsella	0	0	0	0	0	0	0	0	0.000311	0	0	0	0	0	0	0.000306	0	0	0	0	0	0	0	3.85625e-05
Legionella	0	0	0	0	0	0	0	0	0.000311	0	0	0	0	0	0	0.000306	0	0	0	0	0	0	0	3.85625e-05
Rhodobacter	0	0	0	0	0	0	0	0	0	0	0	0	0	0	0	0	0	0	0	0.000355	0	0.000258	0	3.83125e-05
Caryophanon	0	0	0	0	0	0	0	0	0	0	0	0	0	0	0	0	0.0006	0	0	0	0	0	0	3.75e-05
Campylobacterales_unclassified	0	0	0	0	0	0	0	0	0	0.000326	0	0	0.00027	0	0	0	0	0	0	0	0	0	0	3.725e-05
Desulfovibrionales_unclassified	0	0	0	0	0	0	0	0	0	0	0	0	0.00027	0	0	0.000306	0	0	0	0	0	0	0	3.6e-05
LCP-89_unclassified	0	0	0	0	0	0	0	0.000564	0	0	0	0	0	0	0	0	0	0	0	0	0	0	0	3.525e-05
Lineage_I_(Endomicrobia)_unclassified	0	0	0	0	0	0	0	0.000564	0	0	0	0	0	0	0	0	0	0	0	0	0	0	0	3.525e-05
Dorea	0	0	0	0	0	0	0	0.000282	0	0	0	0.000282	0	0	0	0	0	0	0	0	0	0	0	3.525e-05
ZA2525c_unclassified	0	0	0	0	0	0	0	0.000564	0	0	0	0	0	0	0	0	0	0	0	0	0	0	0	3.525e-05
Bacillus	0	0	0	0	0	0	0	0	0	0	0	0	0	0	0.000303	0	0	0	0	0	0	0.000258	0	3.50625e-05
Aerosakkonema	0	0	0	0	0	0	0	0	0.000311	0	0	0	0	0	0	0	0	0	0.000248	0	0	0	0	3.49375e-05
Pseudomonadales_unclassified	0	0	0	0	0	0	0	0	0.000311	0	0	0	0	0	0	0	0	0	0.000248	0	0	0	0	3.49375e-05
Acetobacteraceae_unclassified	0	0	0	0	0	0	0.000207	0	0	0	0	0	0	0.000351	0	0	0	0	0	0	0	0	0	3.4875e-05
Lachnospira	0	0	0	0	0	0	0	0	0	0	0	0	0	0	0	0	0.0002	0	0	0.000355	0	0	0	3.46875e-05
Halomonas	0	0	0	0	0	0	0.000207	0	0	0.000326	0	0	0	0	0	0	0	0	0	0	0	0	0	3.33125e-05
Mastigocladopsis	0	0	0	0	0	0	0	0	0	0.000326	0	0	0	0	0	0	0.0002	0	0	0	0	0	0	3.2875e-05
SJA-28_unclassified	0	0	0	0	0	0	0.000207	0	0	0	0	0	0	0	0.000303	0	0	0	0	0	0	0	0	3.1875e-05
Obscuribacterales_unclassified	0	0	0	0	0	0	0	0	0	0	0	0	0	0	0	0	0	0	0.000248	0	0	0.000258	0	3.1625e-05
Cloacibacterium	0	0	0	0	0	0	0	0	0	0	0	0	0	0	0	0	0	0	0.000496	0	0	0	0	3.1e-05
Lutaonella	0	0	0	0	0	0	0	0	0	0	0.000477	0	0	0	0	0	0	0	0	0	0	0	0	2.98125e-05
BF195_unclassified	0	0	0	0	0	0	0	0	0	0	0.000477	0	0	0	0	0	0	0	0	0	0	0	0	2.98125e-05
Aliihoeflea	0	0	0	0	0	0	0	0	0	0	0.000477	0	0	0	0	0	0	0	0	0	0	0	0	2.98125e-05
Reyranella	0	0	0	0	0	0	0	0	0	0	0.000477	0	0	0	0	0	0	0	0	0	0	0	0	2.98125e-05
Nitrobacter	0	0	0	0	0	0	0.000207	0	0	0	0	0	0	0	0	0	0	0	0.000248	0	0	0	0	2.84375e-05
Eggerthella	0	0	0	0	0	0	0	0	0	0	0	0	0	0	0	0	0	0.000411	0	0	0	0	0	2.56875e-05
Rikenellaceae_unclassified	0	0	0	0	0	0	0	0	0	0	0	0	0	0	0	0	0	0.000411	0	0	0	0	0	2.56875e-05
Candidatus_Metachlamydia	0	0	0	0	0	0	0	0	0	0	0	0	0	0	0	0	0	0.000411	0	0	0	0	0	2.56875e-05
Vampirovibrionales_unclassified	0	0	0	0	0	0	0	0	0	0	0	0	0	0	0	0	0	0.000411	0	0	0	0	0	2.56875e-05
Clostridium_sensu_stricto_1	0	0	0	0	0	0	0	0	0	0	0	0	0	0	0	0	0	0.000411	0	0	0	0	0	2.56875e-05
DB27_unclassified	0	0	0	0	0	0	0	0	0	0	0	0	0	0	0	0	0	0.000411	0	0	0	0	0	2.56875e-05
Anaerosporobacter	0	0	0	0	0	0	0	0	0	0	0	0	0	0	0	0	0	0.000411	0	0	0	0	0	2.56875e-05
Phenylobacterium	0	0	0	0	0	0	0	0	0	0	0	0	0	0	0	0	0	0.000411	0	0	0	0	0	2.56875e-05
possible_genus_04	0	0	0	0	0	0	0	0	0	0	0	0	0	0	0	0	0.0004	0	0	0	0	0	0	2.5e-05
Rugamonas	0	0	0	0	0	0	0	0	0	0	0	0	0	0	0	0	0.0004	0	0	0	0	0	0	2.5e-05
Clostridium_sensu_stricto_5	0	0	0	0	0	0	0	0	0	0	0	0	0	0	0	0	0	0	0	0	0.00039	0	0	2.4375e-05
Clostridium_sensu_stricto_8	0	0	0	0	0	0	0	0	0	0	0	0	0	0	0	0	0	0	0	0	0.00039	0	0	2.4375e-05
Haloplasma	0	0	0	0	0	0	0	0	0	0	0	0	0	0	0	0	0	0	0	0	0.00039	0	0	2.4375e-05
Alloprevotella	0	0	0	0	0	0	0	0	0	0	0	0	0	0	0	0	0	0	0	0.000355	0	0	0	2.21875e-05
Aquiflexum	0	0	0	0	0	0	0	0	0	0	0	0	0	0	0	0	0	0	0	0.000355	0	0	0	2.21875e-05
Gloeotrichia	0	0	0	0	0	0	0	0	0	0	0	0	0	0	0	0	0	0	0	0.000355	0	0	0	2.21875e-05
Melainabacteria_unclassified	0	0	0	0	0	0	0	0	0	0	0	0	0	0	0	0	0	0	0	0.000355	0	0	0	2.21875e-05
Sporobacter	0	0	0	0	0	0	0	0	0	0	0	0	0	0	0	0	0	0	0	0.000355	0	0	0	2.21875e-05
Elev-16S-509_unclassified	0	0	0	0	0	0	0	0	0	0	0	0	0	0	0	0	0	0	0	0.000355	0	0	0	2.21875e-05
BD72BR169_unclassified	0	0	0	0	0	0	0	0	0	0	0	0	0	0	0	0	0	0	0	0.000355	0	0	0	2.21875e-05
Subgroup_2_unclassified	0	0	0	0	0	0	0	0	0	0	0	0	0	0.000351	0	0	0	0	0	0	0	0	0	2.19375e-05
Gordonia	0	0	0	0	0	0	0	0	0	0	0	0	0	0.000351	0	0	0	0	0	0	0	0	0	2.19375e-05
Acetitomaculum	0	0	0	0	0	0	0	0	0	0	0	0	0	0.000351	0	0	0	0	0	0	0	0	0	2.19375e-05
Desulfitispora	0	0	0	0	0	0	0	0	0	0	0	0	0	0.000351	0	0	0	0	0	0	0	0	0	2.19375e-05
Xenophilus	0	0	0	0	0	0	0	0	0	0	0	0	0	0.000351	0	0	0	0	0	0	0	0	0	2.19375e-05
Hot_Creek_32_unclassified	0	0	0	0	0	0	0	0	0	0	0	0	0	0.000351	0	0	0	0	0	0	0	0	0	2.19375e-05
Micrococcaceae_unclassified	0	0	0	0	0	0	0	0	0	0.000326	0	0	0	0	0	0	0	0	0	0	0	0	0	2.0375e-05
PL-11B8_wastewater-sludge_group_unclassified	0	0	0	0	0	0	0	0	0	0.000326	0	0	0	0	0	0	0	0	0	0	0	0	0	2.0375e-05
Kazan-2B-17_unclassified	0	0	0	0	0	0	0	0	0	0.000326	0	0	0	0	0	0	0	0	0	0	0	0	0	2.0375e-05
I-8	0	0	0	0	0	0	0	0	0	0.000326	0	0	0	0	0	0	0	0	0	0	0	0	0	2.0375e-05
B142_unclassified	0	0	0	0	0	0	0	0	0	0.000326	0	0	0	0	0	0	0	0	0	0	0	0	0	2.0375e-05
Neo-b11_unclassified	0	0	0	0	0	0	0	0	0	0.000326	0	0	0	0	0	0	0	0	0	0	0	0	0	2.0375e-05
ORCA-3N101_unclassified	0	0	0	0	0	0	0	0	0	0.000326	0	0	0	0	0	0	0	0	0	0	0	0	0	2.0375e-05
FW113_unclassified	0	0	0	0	0	0	0	0	0	0.000326	0	0	0	0	0	0	0	0	0	0	0	0	0	2.0375e-05
Perlucidibaca	0	0	0	0	0	0	0	0	0	0.000326	0	0	0	0	0	0	0	0	0	0	0	0	0	2.0375e-05
Rhodococcus	0	0	0	0	0	0	0	0	0.000311	0	0	0	0	0	0	0	0	0	0	0	0	0	0	1.94375e-05
Nocardioidaceae_unclassified	0	0	0	0	0	0	0	0	0.000311	0	0	0	0	0	0	0	0	0	0	0	0	0	0	1.94375e-05
Gordonibacter	0	0	0	0	0	0	0	0	0.000311	0	0	0	0	0	0	0	0	0	0	0	0	0	0	1.94375e-05
Fibrisoma	0	0	0	0	0	0	0	0	0.000311	0	0	0	0	0	0	0	0	0	0	0	0	0	0	1.94375e-05
FamilyI_unclassified	0	0	0	0	0	0	0	0	0.000311	0	0	0	0	0	0	0	0	0	0	0	0	0	0	1.94375e-05
Microcoleus	0	0	0	0	0	0	0	0	0.000311	0	0	0	0	0	0	0	0	0	0	0	0	0	0	1.94375e-05
Falsibacillus	0	0	0	0	0	0	0	0	0.000311	0	0	0	0	0	0	0	0	0	0	0	0	0	0	1.94375e-05
Clostridiaceae_4_unclassified	0	0	0	0	0	0	0	0	0.000311	0	0	0	0	0	0	0	0	0	0	0	0	0	0	1.94375e-05
Candidatus_Kuenenia	0	0	0	0	0	0	0	0	0.000311	0	0	0	0	0	0	0	0	0	0	0	0	0	0	1.94375e-05
Albibacter	0	0	0	0	0	0	0	0	0.000311	0	0	0	0	0	0	0	0	0	0	0	0	0	0	1.94375e-05
AKYG937_unclassified	0	0	0	0	0	0	0	0	0.000311	0	0	0	0	0	0	0	0	0	0	0	0	0	0	1.94375e-05
Macromonas	0	0	0	0	0	0	0	0	0.000311	0	0	0	0	0	0	0	0	0	0	0	0	0	0	1.94375e-05
Methylosoma	0	0	0	0	0	0	0	0	0.000311	0	0	0	0	0	0	0	0	0	0	0	0	0	0	1.94375e-05
TDNP-Wbc97-24-4-116_unclassified	0	0	0	0	0	0	0	0	0.000311	0	0	0	0	0	0	0	0	0	0	0	0	0	0	1.94375e-05
Nevskia	0	0	0	0	0	0	0	0	0.000311	0	0	0	0	0	0	0	0	0	0	0	0	0	0	1.94375e-05
Subgroup_13_unclassified	0	0	0	0	0	0	0	0	0	0	0	0	0	0	0	0.000306	0	0	0	0	0	0	0	1.9125e-05
Bradyrhizobium	0	0	0	0	0	0	0	0	0	0	0	0	0	0	0	0.000306	0	0	0	0	0	0	0	1.9125e-05
Xylophilus	0	0	0	0	0	0	0	0	0	0	0	0	0	0	0	0.000306	0	0	0	0	0	0	0	1.9125e-05
008E09-B-D-P15_unclassified	0	0	0	0	0	0	0	0	0	0	0	0	0	0	0	0.000306	0	0	0	0	0	0	0	1.9125e-05
GOUTB8_unclassified	0	0	0	0	0	0	0	0	0	0	0	0	0	0	0.000303	0	0	0	0	0	0	0	0	1.89375e-05
Unknown_Family_unclassified	0	0	0	0	0	0	0	0	0	0	0	0	0	0	0.000303	0	0	0	0	0	0	0	0	1.89375e-05
Metascardovia	0	0	0	0	0	0	0	0	0	0	0	0	0	0	0.000303	0	0	0	0	0	0	0	0	1.89375e-05
Armatimonadetes_unclassified	0	0	0	0	0	0	0	0	0	0	0	0	0	0	0.000303	0	0	0	0	0	0	0	0	1.89375e-05
Chthonomonas	0	0	0	0	0	0	0	0	0	0	0	0	0	0	0.000303	0	0	0	0	0	0	0	0	1.89375e-05
Prevotellaceae_unclassified	0	0	0	0	0	0	0	0	0	0	0	0	0	0	0.000303	0	0	0	0	0	0	0	0	1.89375e-05
Ohtaekwangia	0	0	0	0	0	0	0	0	0	0	0	0	0	0	0.000303	0	0	0	0	0	0	0	0	1.89375e-05
Arthronema	0	0	0	0	0	0	0	0	0	0	0	0	0	0	0.000303	0	0	0	0	0	0	0	0	1.89375e-05
Anaerovirgula	0	0	0	0	0	0	0	0	0	0	0	0	0	0	0.000303	0	0	0	0	0	0	0	0	1.89375e-05
Anoxynatronum	0	0	0	0	0	0	0	0	0	0	0	0	0	0	0.000303	0	0	0	0	0	0	0	0	1.89375e-05
OC31_unclassified	0	0	0	0	0	0	0	0	0	0	0	0	0	0	0.000303	0	0	0	0	0	0	0	0	1.89375e-05
Falsirhodobacter	0	0	0	0	0	0	0	0	0	0	0	0	0	0	0.000303	0	0	0	0	0	0	0	0	1.89375e-05
CCU22_unclassified	0	0	0	0	0	0	0	0	0	0	0	0	0	0	0.000303	0	0	0	0	0	0	0	0	1.89375e-05
Enterobacter	0	0	0	0	0	0	0	0	0	0	0	0	0	0	0.000303	0	0	0	0	0	0	0	0	1.89375e-05
Methylococcaceae_unclassified	0	0	0	0	0	0	0	0	0	0	0	0	0	0	0.000303	0	0	0	0	0	0	0	0	1.89375e-05
Elev-16S-976_unclassified	0	0	0	0	0	0	0	0.000282	0	0	0	0	0	0	0	0	0	0	0	0	0	0	0	1.7625e-05
Beutenbergiaceae_unclassified	0	0	0	0	0	0	0	0.000282	0	0	0	0	0	0	0	0	0	0	0	0	0	0	0	1.7625e-05
Kocuria	0	0	0	0	0	0	0	0.000282	0	0	0	0	0	0	0	0	0	0	0	0	0	0	0	1.7625e-05
YNPFFP1_unclassified	0	0	0	0	0	0	0	0.000282	0	0	0	0	0	0	0	0	0	0	0	0	0	0	0	1.7625e-05
Eudoraea	0	0	0	0	0	0	0	0	0	0	0	0.000282	0	0	0	0	0	0	0	0	0	0	0	1.7625e-05
Niastella	0	0	0	0	0	0	0	0.000282	0	0	0	0	0	0	0	0	0	0	0	0	0	0	0	1.7625e-05
Sediminibacterium	0	0	0	0	0	0	0	0.000282	0	0	0	0	0	0	0	0	0	0	0	0	0	0	0	1.7625e-05
Candidatus_Paceibacter	0	0	0	0	0	0	0	0.000282	0	0	0	0	0	0	0	0	0	0	0	0	0	0	0	1.7625e-05
Christensenella	0	0	0	0	0	0	0	0.000282	0	0	0	0	0	0	0	0	0	0	0	0	0	0	0	1.7625e-05
Vallitalea	0	0	0	0	0	0	0	0	0	0	0	0.000282	0	0	0	0	0	0	0	0	0	0	0	1.7625e-05
Butyricicoccus	0	0	0	0	0	0	0	0.000282	0	0	0	0	0	0	0	0	0	0	0	0	0	0	0	1.7625e-05
Flavonifractor	0	0	0	0	0	0	0	0.000282	0	0	0	0	0	0	0	0	0	0	0	0	0	0	0	1.7625e-05
Methyloferula	0	0	0	0	0	0	0	0	0	0	0	0.000282	0	0	0	0	0	0	0	0	0	0	0	1.7625e-05
JN18-A94-J_unclassified	0	0	0	0	0	0	0	0	0	0	0	0.000282	0	0	0	0	0	0	0	0	0	0	0	1.7625e-05
Pseudoteredinibacter	0	0	0	0	0	0	0	0.000282	0	0	0	0	0	0	0	0	0	0	0	0	0	0	0	1.7625e-05
Rhabdochromatium	0	0	0	0	0	0	0	0.000282	0	0	0	0	0	0	0	0	0	0	0	0	0	0	0	1.7625e-05
Sulfurivirga	0	0	0	0	0	0	0	0.000282	0	0	0	0	0	0	0	0	0	0	0	0	0	0	0	1.7625e-05
Xanthomonadaceae_unclassified	0	0	0	0	0	0	0	0.000282	0	0	0	0	0	0	0	0	0	0	0	0	0	0	0	1.7625e-05
Acidothermus	0	0	0	0	0	0	0	0	0	0	0	0	0.00027	0	0	0	0	0	0	0	0	0	0	1.6875e-05
Gaiella	0	0	0	0	0	0	0	0	0	0	0	0	0.00027	0	0	0	0	0	0	0	0	0	0	1.6875e-05
Dehalococcoidales_unclassified	0	0	0	0	0	0	0	0	0	0	0	0	0.00027	0	0	0	0	0	0	0	0	0	0	1.6875e-05
Veillonellaceae_unclassified	0	0	0	0	0	0	0	0	0	0	0	0	0.00027	0	0	0	0	0	0	0	0	0	0	1.6875e-05
Aquamicrobium	0	0	0	0	0	0	0	0	0	0	0	0	0.00027	0	0	0	0	0	0	0	0	0	0	1.6875e-05
Loktanella	0	0	0	0	0	0	0	0	0	0	0	0	0.00027	0	0	0	0	0	0	0	0	0	0	1.6875e-05
Erythrobacteraceae_unclassified	0	0	0	0	0	0	0	0	0	0	0	0	0.00027	0	0	0	0	0	0	0	0	0	0	1.6875e-05
marine_group	0	0	0	0	0	0	0	0	0	0	0	0	0	0	0	0	0	0	0	0	0	0.000258	0	1.6125e-05
Yonghaparkia	0	0	0	0	0	0	0	0	0	0	0	0	0	0	0	0	0	0	0	0	0	0.000258	0	1.6125e-05
Propionibacteriaceae_unclassified	0	0	0	0	0	0	0	0	0	0	0	0	0	0	0	0	0	0	0	0	0	0.000258	0	1.6125e-05
Hydrotalea	0	0	0	0	0	0	0	0	0	0	0	0	0	0	0	0	0	0	0	0	0	0.000258	0	1.6125e-05
Nubsella	0	0	0	0	0	0	0	0	0	0	0	0	0	0	0	0	0	0	0	0	0	0.000258	0	1.6125e-05
Sphingobacteriaceae_unclassified	0	0	0	0	0	0	0	0	0	0	0	0	0	0	0	0	0	0	0	0	0	0.000258	0	1.6125e-05
FamilyI_unclassified	0	0	0	0	0	0	0	0	0	0	0	0	0	0	0	0	0	0	0	0	0	0.000258	0	1.6125e-05
B122_unclassified	0	0	0	0	0	0	0	0	0	0	0	0	0	0	0	0	0	0	0	0	0	0.000258	0	1.6125e-05
Acetanaerobacterium	0	0	0	0	0	0	0	0	0	0	0	0	0	0	0	0	0	0	0	0	0	0.000258	0	1.6125e-05
s3t2d-1089_unclassified	0	0	0	0	0	0	0	0	0	0	0	0	0	0	0	0	0	0	0	0	0	0.000258	0	1.6125e-05
Tomitella	0	0	0	0	0	0	0	0	0	0	0	0	0	0	0	0	0	0	0.000248	0	0	0	0	1.55e-05
Nocardioides	0	0	0	0	0	0	0	0	0	0	0	0	0	0	0	0	0	0	0.000248	0	0	0	0	1.55e-05
Atopobacter	0	0	0	0	0	0	0	0	0	0	0	0	0	0	0	0	0	0	0.000248	0	0	0	0	1.55e-05
Clostridiaceae_2_unclassified	0	0	0	0	0	0	0	0	0	0	0	0	0	0	0	0	0	0	0.000248	0	0	0	0	1.55e-05
Sporobacterium	0	0	0	0	0	0	0	0	0	0	0	0	0	0	0	0	0	0	0.000248	0	0	0	0	1.55e-05
Kandleria	0	0	0	0	0	0	0	0	0	0	0	0	0	0	0	0	0	0	0.000248	0	0	0	0	1.55e-05
WD2101_soil_group_unclassified	0	0	0	0	0	0	0	0	0	0	0	0	0	0	0	0	0	0	0.000248	0	0	0	0	1.55e-05
Gemmobacter	0	0	0	0	0	0	0	0	0	0	0	0	0	0	0	0	0	0	0.000248	0	0	0	0	1.55e-05
Caldimonas	0	0	0	0	0	0	0	0	0	0	0	0	0	0	0	0	0	0	0.000248	0	0	0	0	1.55e-05
Ideonella	0	0	0	0	0	0	0	0	0	0	0	0	0	0	0	0	0	0	0.000248	0	0	0	0	1.55e-05
Cosenzaea	0	0	0	0	0	0	0	0	0	0	0	0	0	0	0	0	0	0	0.000248	0	0	0	0	1.55e-05
Leminorella	0	0	0	0	0	0	0	0	0	0	0	0	0	0	0	0	0	0	0.000248	0	0	0	0	1.55e-05
EMP-G18_unclassified	0	0	0	0	0	0	0	0	0	0	0	0	0	0	0	0	0	0	0.000248	0	0	0	0	1.55e-05
Subgroup_18_unclassified	0	0	0	0	0	0	0.000207	0	0	0	0	0	0	0	0	0	0	0	0	0	0	0	0	1.29375e-05
Geodermatophilus	0	0	0	0	0	0	0.000207	0	0	0	0	0	0	0	0	0	0	0	0	0	0	0	0	1.29375e-05
Planctomycetacia_unclassified	0	0	0	0	0	0	0.000207	0	0	0	0	0	0	0	0	0	0	0	0	0	0	0	0	1.29375e-05
Holophagaceae_unclassified	0	0	0	0	0	0	0	0	0	0	0	0	0	0	0	0	0.0002	0	0	0	0	0	0	1.25e-05
Sporichthya	0	0	0	0	0	0	0	0	0	0	0	0	0	0	0	0	0.0002	0	0	0	0	0	0	1.25e-05
env.OPS_17_unclassified	0	0	0	0	0	0	0	0	0	0	0	0	0	0	0	0	0.0002	0	0	0	0	0	0	1.25e-05
Ornatilinea	0	0	0	0	0	0	0	0	0	0	0	0	0	0	0	0	0.0002	0	0	0	0	0	0	1.25e-05
Tychonema	0	0	0	0	0	0	0	0	0	0	0	0	0	0	0	0	0.0002	0	0	0	0	0	0	1.25e-05
Hapalosiphon	0	0	0	0	0	0	0	0	0	0	0	0	0	0	0	0	0.0002	0	0	0	0	0	0	1.25e-05
Chungangia	0	0	0	0	0	0	0	0	0	0	0	0	0	0	0	0	0.0002	0	0	0	0	0	0	1.25e-05
Streptococcus	0	0	0	0	0	0	0	0	0	0	0	0	0	0	0	0	0.0002	0	0	0	0	0	0	1.25e-05
Marvinbryantia	0	0	0	0	0	0	0	0	0	0	0	0	0	0	0	0	0.0002	0	0	0	0	0	0	1.25e-05
Erysipelotrichaceae_unclassified	0	0	0	0	0	0	0	0	0	0	0	0	0	0	0	0	0.0002	0	0	0	0	0	0	1.25e-05
Daeguia	0	0	0	0	0	0	0	0	0	0	0	0	0	0	0	0	0.0002	0	0	0	0	0	0	1.25e-05
Pandoraea	0	0	0	0	0	0	0	0	0	0	0	0	0	0	0	0	0.0002	0	0	0	0	0	0	1.25e-05
Aquincola	0	0	0	0	0	0	0	0	0	0	0	0	0	0	0	0	0.0002	0	0	0	0	0	0	1.25e-05
Buttiauxella	0	0	0	0	0	0	0	0	0	0	0	0	0	0	0	0	0.0002	0	0	0	0	0	0	1.25e-05
Anaeroplasma	0	0	0	0	0	0	0	0	0	0	0	0	0	0	0	0	0.0002	0	0	0	0	0	0	1.25e-05

## Sheet: Supp. Table 2
Supp. Table 2. List of all DNA-SIP gradient fractions that were used for 16S rRNA gene amplicon sequencing and for statistical analyses (highlighted).
Windows refer to sets of fractions that were used for statistical comparisons, which had similar density ranges.
For example, relative abundances of taxa in samples of 'Window 1' were compared among fractions from 13C-treatment and 12C-control gradients for each time point,
and likewise for fractions from 'Window 2' for ech time point.
	Sample full name - 13C gradients	Density (g ml-1)	Window 1	Window 2		Sample full name - 12C gradients	Density (g ml-1)	Window 1	Window 2
			(Sample_code)					(Sample_code)
Day 4	Gradient-1-d4-13C-fraction-6	1.744	1_6	1_6		Gradient-2-d4-12C-fraction-6	1.746	2_6	2_6
	Gradient-1-d4-13C-fraction-7	1.741	1_7	1_7		Gradient-2-d4-12C-fraction-7	1.742	2_7	2_7
	Gradient-1-d4-13C-fraction-8	1.737	1_8	1_8		Gradient-2-d4-12C-fraction-8	1.736	2_8	2_8
	Gradient-1-d4-13C-fraction-9	1.733	1_9	1_9		Gradient-2-d4-12C-fraction-9	1.733	2_9	2_9
	Gradient-1-d4-13C-fraction-10	1.729	1_10	1_10		Gradient-2-d4-12C-fraction-10	1.727	2_10	2_10
	Gradient-1-d4-13C-fraction-11	1.723	1_11	1_11		Gradient-2-d4-12C-fraction-11	1.724	2_11	2_11
	Gradient-1-d4-13C-fraction-12	1.719	1_12	1_12		Gradient-2-d4-12C-fraction-12	1.72	2_12	2_12
	Gradient-1-d4-13C-fraction-13	1.717	1_13	1_13		Gradient-2-d4-12C-fraction-13	1.715	2_13	2_13
	Gradient-1-d4-13C-fraction-14	1.713	1_14	1_14
Day 10	Gradient-3-d10-13C-fraction-5	1.746	3_5	3_5		Gradient-4-d10-12C-fraction-5	1.745	4_5	4_5
	Gradient-3-d10-13C-fraction-6	1.743	3_6	3_6		Gradient-4-d10-12C-fraction-6	1.74	4_6	4_6
	Gradient-3-d10-13C-fraction-7	1.738	3_7	3_7		Gradient-4-d10-12C-fraction-7	1.736	4_7	4_7
	Gradient-3-d10-13C-fraction-8	1.734	3_8	3_8		Gradient-4-d10-12C-fraction-8	1.734	4_8	4_8
	Gradient-3-d10-13C-fraction-9	1.73	3_9	3_9		Gradient-4-d10-12C-fraction-9	1.731	4_9	4_9
	Gradient-3-d10-13C-fraction-10	1.726	3_10	3_10		Gradient-4-d10-12C-fraction-10	1.727	4_10	4_10
	Gradient-3-d10-13C-fraction-11	1.723	3_11	3_11		Gradient-4-d10-12C-fraction-11	1.723	4_11	4_11
	Gradient-3-d10-13C-fraction-12	1.719	3_12	3_12		Gradient-4-d10-12C-fraction-12	1.721	4_12	4_12
	Gradient-3-d10-13C-fraction-13	1.714	3_13	3_13		Gradient-4-d10-12C-fraction-13	1.715	4_13	4_13
	Gradient-3-d10-13C-fraction-14	1.713	3_14	3_14		Gradient-4-d10-12C-fraction-14	1.714	4_14	4_14
Day 13	Gradient-5-d13-13C-fraction-4	1.746	5_4	5_4		Gradient-6-d13-12C-fraction-4	1.746	6_4	6_4
	Gradient-5-d13-13C-fraction-5	1.744	5_5	5_5		Gradient-6-d13-12C-fraction-5	1.743	6_5	6_5
	Gradient-5-d13-13C-fraction-6	1.742	5_6	5_6		Gradient-6-d13-12C-fraction-6	1.74	6_6	6_6
	Gradient-5-d13-13C-fraction-7	1.738	5_7	5_7		Gradient-6-d13-12C-fraction-7	1.736	6_7	6_7
	Gradient-5-d13-13C-fraction-8	1.735	5_8	5_8		Gradient-6-d13-12C-fraction-8	1.733	6_8	6_8
	Gradient-5-d13-13C-fraction-9	1.732	5_9	5_9		Gradient-6-d13-12C-fraction-9	1.73	6_9	6_9
	Gradient-5-d13-13C-fraction-10	1.729	5_10	5_10		Gradient-6-d13-12C-fraction-10	1.725	6_10	6_10
	Gradient-5-d13-13C-fraction-11	1.727	5_11	5_11		Gradient-6-d13-12C-fraction-11	1.724	6_11	6_11
	Gradient-5-d13-13C-fraction-12	1.724	5_12	5_12		Gradient-6-d13-12C-fraction-12	1.721	6_12	6_12
	Gradient-5-d13-13C-fraction-13	1.722	5_13	5_13		Gradient-6-d13-12C-fraction-13	1.718	6_13	6_13
	Gradient-5-d13-13C-fraction-14	1.719	5_14	5_14		Gradient-6-d13-12C-fraction-14	1.715	6_14	6_14
	Gradient-5-d13-13C-fraction-15	1.715	5_15	5_15		Gradient-6-d13-12C-fraction-15	1.714	6_15	6_15
	Gradient-5-d13-13C-fraction-16	1.713	5_16	5_16
Day 24	Gradient-7-d24-13C-fraction-4	1.746	7_4	7_4		Gradient-8-d24-12C-fraction-5	1.746	8_5	8_5
	Gradient-7-d24-13C-fraction-5	1.744	7_5	7_5		Gradient-8-d24-12C-fraction-6	1.743	8_6	8_6
	Gradient-7-d24-13C-fraction-6	1.74	7_6	7_6		Gradient-8-d24-12C-fraction-7	1.741	8_7	8_7
	Gradient-7-d24-13C-fraction-7	1.737	7_7	7_7		Gradient-8-d24-12C-fraction-8	1.736	8_8	8_8
	Gradient-7-d24-13C-fraction-8	1.734	7_8	7_8		Gradient-8-d24-12C-fraction-9	1.734	8_9	8_9
	Gradient-7-d24-13C-fraction-9	1.732	7_9	7_9		Gradient-8-d24-12C-fraction-10	1.732	8_10	8_10
	Gradient-7-d24-13C-fraction-10	1.726	7_10	7_10		Gradient-8-d24-12C-fraction-11	1.727	8_11	8_11
	Gradient-7-d24-13C-fraction-11	1.724	7_11	7_11		Gradient-8-d24-12C-fraction-12	1.725	8_12	8_12
	Gradient-7-d24-13C-fraction-12	1.722	7_12	7_12		Gradient-8-d24-12C-fraction-13	1.723	8_13	8_13
	Gradient-7-d24-13C-fraction-13	1.719	7_13	7_13		Gradient-8-d24-12C-fraction-14	1.721	8_14	8_14
	Gradient-7-d24-13C-fraction-15	1.713	7_15	7_15		Gradient-8-d24-12C-fraction-15	1.718	8_15	8_15
						Gradient-8-d24-12C-fraction-16	1.717	8_16	8_16
						Gradient-8-d24-12C-fraction-17	1.715	8_17	8_17

## Sheet: Supp. Table 3
Supp. Table 3. ASVs that were determined to be 13C-labelled, i.e., significantly higher in relative abundance in multiple fractions (windows) of 13C-DNA treatment gradients versus 12C-DNA control gradients. Blue boxes indicate time points and windows in which the ASVs were determined
to be labelled.
Taxonomy (SILVA)	ASV	Day 4 window 1	Day 4 window 2	Day 10 window 1	Day 10 window 2	Day 13 window 1	Day 13 window 2	Day 24 window 1	Day 24 window 2	Count window1	Count window2	Count windows 1 + 2
Bacteria;Firmicutes;Clostridia;Clostridiales;Family_XII;Fusibacter;	ASV_05239	ASV_05239	ASV_05239	ASV_05239	ASV_05239	ASV_05239	ASV_05239	ASV_05239		4	3	7	4 or more time points
Bacteria;Proteobacteria;Gammaproteobacteria;Alteromonadales;Shewanellaceae;Shewanella;	ASV_07332	ASV_07332	ASV_07332	ASV_07332		ASV_07332	ASV_07332	ASV_07332		4	2	6
Bacteria;Proteobacteria;Gammaproteobacteria;Alteromonadales;Shewanellaceae;Shewanella;	ASV_11626	ASV_11626	ASV_11626	ASV_11626		ASV_11626		ASV_11626		4	1	5
Bacteria;Proteobacteria;Gammaproteobacteria;Alteromonadales;Shewanellaceae;Shewanella;	ASV_15007	ASV_15007		ASV_15007		ASV_15007	ASV_15007	ASV_15007		4	1	5
Bacteria;Firmicutes;Clostridia;Clostridiales;Family_XII;Fusibacter;	ASV_06881	ASV_06881		ASV_06881		ASV_06881		ASV_06881		4	0	4
Bacteria;Tenericutes;Mollicutes;NB1-n;NB1-n_unclassified;NB1-n_unclassified;	ASV_06088			ASV_06088		ASV_06088	ASV_06088	ASV_06088		3	1	4	3 or more time points
Bacteria;Firmicutes;Clostridia;Clostridiales;Family_XII;Fusibacter;	ASV_09916			ASV_09916		ASV_09916	ASV_09916	ASV_09916		3	1	4
Bacteria;Bacteroidetes;Flavobacteriia;Flavobacteriales;Flavobacteriaceae;Lutibacter;	ASV_10416			ASV_10416		ASV_10416	ASV_10416	ASV_10416		3	1	4
Bacteria;Tenericutes;Mollicutes;NB1-n;NB1-n_unclassified;NB1-n_unclassified;	ASV_12315			ASV_12315		ASV_12315		ASV_12315	ASV_12315	3	1	4
Bacteria;Proteobacteria;Gammaproteobacteria;Alteromonadales;Shewanellaceae;Shewanella;	ASV_06892	ASV_06892		ASV_06892				ASV_06892		3	0	3
Bacteria;Firmicutes;Clostridia;Clostridiales;Family_XII;Fusibacter;	ASV_08675			ASV_08675		ASV_08675		ASV_08675		3	0	3
Bacteria;Proteobacteria;Gammaproteobacteria;Alteromonadales;Shewanellaceae;Shewanella;	ASV_13665	ASV_13665				ASV_13665		ASV_13665		3	0	3
Bacteria;Tenericutes;Mollicutes;NB1-n;NB1-n_unclassified;NB1-n_unclassified;	ASV_00019			ASV_00019	ASV_00019	ASV_00019	ASV_00019			2	2	4	2 or more time points
Bacteria;Firmicutes;Clostridia;Clostridiales;Family_XII;Fusibacter;	ASV_05827				ASV_05827	ASV_05827		ASV_05827	ASV_05827	2	2	4
Bacteria;Tenericutes;Mollicutes;NB1-n;NB1-n_unclassified;NB1-n_unclassified;	ASV_00226			ASV_00226				ASV_00226	ASV_00226	2	1	3
Bacteria;Bacteroidetes;Flavobacteriia;Flavobacteriales;Flavobacteriaceae;Lutibacter;	ASV_02820					ASV_02820	ASV_02820	ASV_02820		2	1	3
Bacteria;Tenericutes;Mollicutes;NB1-n;NB1-n_unclassified;NB1-n_unclassified;	ASV_04303					ASV_04303		ASV_04303	ASV_04303	2	1	3
Bacteria;Firmicutes;Clostridia;Clostridiales;Family_XII;Fusibacter;	ASV_00619					ASV_00619		ASV_00619		2	0	2
Bacteria;Firmicutes;Clostridia;Clostridiales;Family_XII;Fusibacter;	ASV_04203			ASV_04203		ASV_04203				2	0	2
Bacteria;Proteobacteria;Gammaproteobacteria;Alteromonadales;Shewanellaceae;Shewanella;	ASV_07650	ASV_07650				ASV_07650				2	0	2
Bacteria;Proteobacteria;Gammaproteobacteria;Alteromonadales;Shewanellaceae;Shewanella;	ASV_14912					ASV_14912	ASV_14912		ASV_14912	1	2	3
Bacteria;Proteobacteria;Gammaproteobacteria;Oceanospirillales;Oceanospirillaceae;Neptunomonas;	ASV_14183						ASV_14183		ASV_14183	0	2	2
Bacteria;Firmicutes;Clostridia;Clostridiales;Family_XII;Fusibacter;	ASV_12207						ASV_12207		ASV_12207	0	2	2
Bacteria;Actinobacteria;Acidimicrobiia;Acidimicrobiales;Acidimicrobiaceae;Ilumatobacter;	ASV_12950			ASV_12950	ASV_12950					1	1	2	Multiple windows, only 1 time point
Bacteria;Proteobacteria;Deltaproteobacteria;Desulfuromonadales;Geobacteraceae;Geothermobacter;	ASV_11682	ASV_11682	ASV_11682							1	1	2
Bacteria;Tenericutes;Mollicutes;NB1-n;NB1-n_unclassified;NB1-n_unclassified;	ASV_11582							ASV_11582	ASV_11582	1	1	2
Bacteria;Acidobacteria;Subgroup_22;Subgroup_22_unclassified;Subgroup_22_unclassified;Subgroup_22_unclassified;	ASV_06865		ASV_06865							0	1	1	1 time point.
Bacteria;Actinobacteria;Acidimicrobiia;Acidimicrobiales;Acidimicrobiales_unclassified;Acidimicrobiales_unclassified;	ASV_14862			ASV_14862						1	0	1
Bacteria;Actinobacteria;Acidimicrobiia;Acidimicrobiales;OM1_clade;OM1_clade_unclassified;	ASV_12674	ASV_12674								1	0	1
Bacteria;Actinobacteria;Acidimicrobiia;Acidimicrobiales;OM1_clade;OM1_clade_unclassified;	ASV_10701								ASV_10701	0	1	1
Bacteria;Bacteroidetes;Bacteroidia;Bacteroidales;Marinilabiaceae;Marinifilum;	ASV_06871	ASV_06871								1	0	1
Bacteria;Firmicutes;Clostridia;Clostridiales;Family_XII;Fusibacter;	ASV_00317					ASV_00317				1	0	1
Bacteria;Firmicutes;Clostridia;Clostridiales;Family_XII;Fusibacter;	ASV_01633					ASV_01633				1	0	1
Bacteria;Firmicutes;Clostridia;Clostridiales;Family_XII;Fusibacter;	ASV_01868					ASV_01868				1	0	1
Bacteria;Firmicutes;Clostridia;Clostridiales;Family_XII;Fusibacter;	ASV_05840					ASV_05840				1	0	1
Bacteria;Firmicutes;Clostridia;Clostridiales;Family_XII;Fusibacter;	ASV_06749					ASV_06749				1	0	1
Bacteria;Firmicutes;Clostridia;Clostridiales;Family_XII;Fusibacter;	ASV_08415							ASV_08415		1	0	1
Bacteria;Firmicutes;Clostridia;Clostridiales;Family_XII;Fusibacter;	ASV_09061					ASV_09061				1	0	1
Bacteria;Firmicutes;Clostridia;Clostridiales;Family_XII;Fusibacter;	ASV_09490					ASV_09490				1	0	1
Bacteria;Firmicutes;Clostridia;Clostridiales;Family_XII;Fusibacter;	ASV_12437	ASV_12437								1	0	1
Bacteria;Firmicutes;Clostridia;Clostridiales;Family_XII;Fusibacter;	ASV_13933					ASV_13933				1	0	1
Bacteria;Lentisphaerae;Oligosphaeria;Oligosphaeria_unclassified;Oligosphaeria_unclassified;Oligosphaeria_unclassified;	ASV_06895			ASV_06895						1	0	1
Bacteria;Planctomycetes;OM190;OM190_unclassified;OM190_unclassified;OM190_unclassified;	ASV_08338	ASV_08338								1	0	1
Bacteria;Planctomycetes;Planctomycetacia;Brocadiales;Brocadiaceae;Candidatus_Scalindua;	ASV_01955	ASV_01955								1	0	1
Bacteria;Proteobacteria;Alphaproteobacteria;Rhodospirillales;Rhodospirillaceae;Tistlia;	ASV_06519			ASV_06519						1	0	1
Bacteria;Proteobacteria;Betaproteobacteria;Hydrogenophilales;Hydrogenophilaceae;Thiobacillus;	ASV_03270		ASV_03270							0	1	1
Bacteria;Proteobacteria;Deltaproteobacteria;Desulfobacterales;Desulfobacteraceae;Desulfobacteraceae_unclassified;	ASV_06842		ASV_06842							0	1	1
Bacteria;Proteobacteria;Deltaproteobacteria;Desulfobacterales;Desulfobacteraceae;Sva0081_sediment_group;	ASV_05322	ASV_05322								1	0	1
Bacteria;Proteobacteria;Deltaproteobacteria;Desulfobacterales;Desulfobulbaceae;Desulfobulbaceae_unclassified;	ASV_02223						ASV_02223			0	1	1
Bacteria;Proteobacteria;Deltaproteobacteria;Desulfobacterales;Desulfobulbaceae;Desulforhopalus;	ASV_09431		ASV_09431							0	1	1
Bacteria;Proteobacteria;Deltaproteobacteria;Desulfuromonadales;Desulfuromonadales_unclassified;Desulfuromonadales_unclassified;	ASV_01169	ASV_01169								1	0	1
Bacteria;Proteobacteria;Deltaproteobacteria;Desulfuromonadales;Geobacteraceae;Geopsychrobacter;	ASV_05255				ASV_05255					0	1	1
Bacteria;Proteobacteria;Deltaproteobacteria;Desulfuromonadales;Geobacteraceae;Geothermobacter;	ASV_07310								ASV_07310	0	1	1
Bacteria;Proteobacteria;Deltaproteobacteria;Sh765B-TzT-29;Sh765B-TzT-29_unclassified;Sh765B-TzT-29_unclassified;	ASV_03115	ASV_03115								1	0	1
Bacteria;Proteobacteria;Epsilonproteobacteria;Campylobacterales;Campylobacteraceae;Arcobacter;	ASV_08551				ASV_08551					0	1	1
Bacteria;Proteobacteria;Gammaproteobacteria;Alteromonadales;Colwelliaceae;Colwellia;	ASV_06954						ASV_06954			0	1	1
Bacteria;Proteobacteria;Gammaproteobacteria;Alteromonadales;Shewanellaceae;Shewanella;	ASV_06501					ASV_06501				1	0	1
Bacteria;Proteobacteria;Gammaproteobacteria;Alteromonadales;Shewanellaceae;Shewanella;	ASV_11959			ASV_11959						1	0	1
Bacteria;Proteobacteria;Gammaproteobacteria;BD7-8_marine_group;BD7-8_marine_group_unclassified;BD7-8_marine_group_unclassified;	ASV_15091		ASV_15091							0	1	1
Bacteria;Proteobacteria;Gammaproteobacteria;Chromatiales;Chromatiaceae;Nitrosococcus;	ASV_02791	ASV_02791								1	0	1
Bacteria;Proteobacteria;Gammaproteobacteria;Chromatiales;Chromatiaceae;Nitrosococcus;	ASV_07516		ASV_07516							0	1	1
Bacteria;Proteobacteria;Gammaproteobacteria;Chromatiales;Chromatiaceae;Nitrosococcus;	ASV_14190		ASV_14190							0	1	1
Bacteria;Proteobacteria;Gammaproteobacteria;E01-9C-26_marine_group;E01-9C-26_marine_group_unclassified;E01-9C-26_marine_group_unclassified;	ASV_09710		ASV_09710							0	1	1
Bacteria;Proteobacteria;Gammaproteobacteria;Gammaproteobacteria_Incertae_Sedis;Unknown_Family;Sedimenticola;	ASV_01993	ASV_01993								1	0	1
Bacteria;Proteobacteria;Gammaproteobacteria;Order_Incertae_Sedis;Family_Incertae_Sedis;Marinicella;	ASV_10767	ASV_10767								1	0	1
Bacteria;Proteobacteria;Gammaproteobacteria;Xanthomonadales;JTB255_marine_benthic_group;JTB255_marine_benthic_group_unclassified;	ASV_05066	ASV_05066								1	0	1
Bacteria;Proteobacteria;Gammaproteobacteria;Xanthomonadales;JTB255_marine_benthic_group;JTB255_marine_benthic_group_unclassified;	ASV_09732	ASV_09732								1	0	1
Bacteria;Proteobacteria;Zetaproteobacteria;Mariprofundales;Mariprofundaceae;Mariprofundus;	ASV_06555	ASV_06555								1	0	1
Bacteria;Tenericutes;Mollicutes;NB1-n;NB1-n_unclassified;NB1-n_unclassified;	ASV_00984					ASV_00984				1	0	1
Bacteria;Tenericutes;Mollicutes;NB1-n;NB1-n_unclassified;NB1-n_unclassified;	ASV_02080							ASV_02080		1	0	1
Bacteria;Tenericutes;Mollicutes;NB1-n;NB1-n_unclassified;NB1-n_unclassified;	ASV_03011					ASV_03011				1	0	1
Bacteria;Tenericutes;Mollicutes;NB1-n;NB1-n_unclassified;NB1-n_unclassified;	ASV_09259							ASV_09259		1	0	1
Bacteria;Tenericutes;Mollicutes;NB1-n;NB1-n_unclassified;NB1-n_unclassified;	ASV_13038					ASV_13038				1	0	1

## Sheet: Supp. Table 4
Supp. Table 4. Information about MAG assembly and genome statistics recovered and/or analysed in this study.
MAG name of DNA-degraders	Genbank accession no.	Closest relative	Assembly size (Mbp)	Complet-eness (%)	Estimated genome size* (Mbp)	Contamin-ation (%)	Strain hetero-geneity	No. of contigs	GC content (%)
Shewanella MAG BB-1	GCA_004195335	Shewanella sediminis (86.5% ANIb; 62% aligned)	5.94	92.71	6.41	4.69	1.92	1061	45.5
Lutibacter MAG BB-2	GCA_004195315	Lutibacter flavis (78.4% ANIb; 61.5% aligned)	2.59	90.41	2.86	2.05	0	539	30.3
Fusibacteraceae MAG BB-3	GCA_004195345	Fusibacter sp. 3D3 (65.2% ANIb; 16% aligned)	5.49	95.04	5.78	9.69	4.17	201	32.9
Ca. Izemoplasma acidinucleici	GCA_004195325	Ca.Izemoplasma sp. HR1 (70.5% ANIb; 42.9% aligned)	1.93	90.41	2.13	2.05	0	191	32.1
MAG name of others (this study)	Genbank accession no.	GTDB taxonomy	Assembly size (Mbp)	Complet-eness (%)	Estimated genome size* (Mbp)	Contamin-ation (%)	Strain hetero-geneity	No. of contigs	GC content (%)
Nitrincolaceae MAG BB-4	GCA_004195305	Motiliproteus sp. MSK22_1 (69% ANIb, 31% aligned)	4.31	79.58	5.42	4.68	9.09	944	54.5
01_NASIP_alldrep_34_clean_9.fa	GCA_012974475	d__Bacteria;p__Desulfobacterota;c__Desulfobacteria;o__Desulfobacterales;f__BuS5;g__UBA11574;s__	2.74384	88.7	3.09339	0.81	37.5	263	46.4
03_NASIP_alldrep_34_metaspades_metabat_metabat-bins.SuperStringent_99_98.8.fa	GCA_012974425	d__Bacteria;p__Desulfuromonadota;c__Desulfuromonadia;o__Desulfuromonadales;f__Geopsychrobacteraceae;g__Geopsychrobacter;s__	3.28814	98.8	3.32808	0	0	270	55.2
04_NASIP_alldrep_34_unbinned_superspecific_10.fa	GCA_012974435	d__Bacteria;p__Desulfuromonadota;c__Desulfuromonadia;o__Desulfuromonadales;f__UBA2294;g__;s__	3.99365	100	3.99365	4.55	7.14	617	50.8
08_NASIP_alldrep_36_metabat_metabat-bins.compositionOnly.3.fa	GCA_012974445	d__Bacteria;p__Desulfuromonadota;c__Desulfuromonadia;o__Desulfuromonadales;f__Geopsychrobacteraceae;g__;s__	3.35229	94.5	3.54739	0.97	100	328	57.3
10_NASIP_alldrep_40933_clean_1.fa	GCA_012974415	d__Bacteria;p__Desulfobacterota;c__Syntrophobacteria;o__;f__;g__;s__	3.1614	84.8	3.72807	2.26	25	581	50.3
11_NASIP_alldrep_40933_clean_4.fa	GCA_012974315	d__Bacteria;p__Desulfobacterota;c__Desulfobulbia;o__Desulfobulbales;f__YD12-FULL-57-12;g__;s__	2.03638	83.7	2.43295	0.55	33.33	256	45.4
13_NASIP_alldrep_add.19.fa	GCA_012974385	d__Bacteria;p__Proteobacteria;c__Gammaproteobacteria;o__Enterobacterales;f__Alteromonadaceae;g__Colwellia;s__	2.68659	55.1	4.87584	0	0	666	39.2
14_NASIP_alldrep_add.20.fa	GCA_012974265	d__Bacteria;p__Proteobacteria;c__Gammaproteobacteria;o__Pseudomonadales;f__Nitrincolaceae;g__Motiliproteus;s__	3.35251	60.6	5.53219	5.19	4.76	701	55
15_NASIP_alldrep_add.26.fa	GCA_012974325	d__Bacteria;p__Desulfobacterota;c__;o__;f__;g__;s__	1.25868	70.6	1.78283	8.92	6.67	405	43.1
17_NASIP_alldrep_cc.19.fa	GCA_012974295	d__Bacteria;p__Chloroflexota;c__Dehalococcoidia;o__UBA7967;f__;g__;s__	1.83745	89.7	2.04844	0	0	295	49.9
18_NASIP_alldrep_cc.vs.14.fa	GCA_012974305	d__Bacteria;p__Methylomirabilota;c__Methylomirabilia;o__Methylomirabilales;f__CSP1-5;g__CSP1-5;s__	2.82463	93.1	3.03397	5.13	16.67	280	58.6
MAG name from public metagenomes	Genbank accession no.	GTDB taxonomy	Assembly size (Mbp)	Complet-eness (%)	Estimated genome size* (Mbp)	Contamin-ation (%)	Strain hetero-geneity	No. of contigs	GC content (%)
Svalbard_MAG_Verrucomicrobiota_Sva-01_[JADWMF000000000]	JADWMF000000000	d__Bacteria;p__Verrucomicrobiota;c__Verrucomicrobiae;o__Verrucomicrobiales;f__Akkermansiaceae;g__UBA1315;s__	2.91413	98.3433	2.96322	0.136054	0	244	0.550643
Svalbard_MAG_Actinobacteriota_Sva-07_[JADWMG000000000]	JADWMG000000000	d__Bacteria;p__Actinobacteriota;c__Acidimicrobiia;o__Microtrichales;f__Ilumatobacteraceae;g__;s__	3.35394	95.2991	3.51938	3.75464	0	438	0.612446
Svalbard_MAG_Gammaproteobacteria_Sva-25_[JADWMH000000000]	JADWMH000000000	d__Bacteria;p__Proteobacteria;c__Gammaproteobacteria;o__Chromatiales;f__Sedimenticolaceae;g__;s__	2.15395	83.6464	2.57507	1.19048	12.5	308	0.534522
Svalbard_MAG_Bacteroidota_Sva-38_[JADWMI000000000]	JADWMI000000000	d__Bacteria;p__Bacteroidota;c__Bacteroidia;o__Flavobacteriales;f__Flavobacteriaceae;g__Lutibacter;s__	3.13481	79.523	3.94202	4.94327	15.15	585	0.316381
Svalbard_MAG_Chloroflexota_Sva-51_[JADWMJ000000000]	JADWMJ000000000	d__Bacteria;p__Chloroflexota;c__Dehalococcoidia;o__Dehalococcoidales;f__;g__;s__	0.843531	70.229	1.20111	0.585059	0	407	0.463084
Svalbard_MAG_Chloroflexota_Sva-88_[JADWMK000000000]	JADWMK000000000	d__Bacteria;p__Chloroflexota;c__Anaerolineae;o__Anaerolineales;f__UBA11858;g__;s__	1.44367	54.5455	2.64673	3.0303	0	191	0.444114
Australia_sand_MAG_Actinobacteriota_MetaBAT_bin_19_[GCA_004282895]	GCA_004282895	d__Bacteria;p__Actinobacteriota;c__Acidimicrobiia;o__Microtrichales;f__UBA11606;g__;s__	3.48065	83.1909	4.18394	4.2735	12.5	316	0.629898
Australia_sand_MAG_Bacteroidota_MetaBAT_bin_5_[GCA_004282915]	GCA_004282915	d__Bacteria;p__Bacteroidota;c__Bacteroidia;o__Flavobacteriales;f__Flavobacteriaceae;g__;s__	2.40569	78.9235	3.04813	5.07151	14.58	616	0.388307
Australia_sand_MAG_Alphaproteobacteria_MaxBin_036_[GCA_004282955]	GCA_004282955	d__Bacteria;p__Proteobacteria;c__Alphaproteobacteria;o__Rhodobacterales;f__Rhodobacteraceae;g__Silicimonas;s__	3.18534	85.1132	3.74247	7.67544	32.61	731	0.636471
Australia_sand_MAG_Bacteroidota_MaxBin_003_[GCA_004283005]	GCA_004283005	d__Bacteria;p__Bacteroidota;c__Bacteroidia;o__Flavobacteriales;f__Flavobacteriaceae;g__;s__	3.07917	93.4292	3.29573	7.94987	20.59	659	0.364238
Australia_sand_MAG_Actinobacteriota_MetaBAT_bin_17_[GCA_004283105]	GCA_004283105	d__Bacteria;p__Actinobacteriota;c__Acidimicrobiia;o__UBA5794;f__;g__;s__	2.55023	82.2982	3.09877	1.28205	0	331	0.653111
Guaymas_Basin_MAG_Bacteroidota_B8_G11_[GCA_003644835]	GCA_003644835	d__Bacteria;p__Bacteroidota;c__Ignavibacteria;o__Ignavibacteriales;f__Ignavibacteriaceae;g__BMS3ABIN03;s__	1.93454	57.0577	3.3905	1.11732	100	457	0.357311
Guaymas_Basin_MAG_Bacteroidota_B1_G11_[GCA_003650305]	GCA_003650305	d__Bacteria;p__Bacteroidota;c__Bacteroidia;o__Flavobacteriales;f__Flavobacteriaceae;g__;s__	2.83734	94.4774	3.00319	3.02216	35	219	0.314582
Guaymas_Basin_MAG_Bathyarchaeia_B1_G12_[GCA_003662745]	GCA_003662745	d__Archaea;p__Crenarchaeota;c__Bathyarchaeia;o__RBG-16-48-13;f__;g__;s__	2.10662	70.5607	2.98554	7.78816	20	621	0.363418
White_Oak_River_MAG_candidate_division_TA06_bacterium_SM23_40_MAG_[GCA_001303705]	GCA_001303705	d__Bacteria;p__TA06;c__DG-26;o__SM1-40;f__SM1-40;g__SM1-40;s__SM1-40 sp001303705	2.88309	91.2088	3.16098	0	0	189	0.603332
White_Oak_River_MAG_candidate_division_TA06_bacterium_DG_24_MAG_[GCA_001302835]	GCA_001302835	d__Bacteria;p__TA06;c__DG-26;o__SM1-40;f__SM1-40;g__SM1-40;s__SM1-40 sp001303705	2.32372	63.7363	3.64584	0	0	121	0.606177
White_Oak_River_MAG_Dehalococcoidia_bacterium_DG_22_MAG_[GCA_001302685]	GCA_001302685	d__Bacteria;p__Chloroflexota;c__Dehalococcoidia;o__SM23-28-2;f__SM23-28-2;g__SM23-28-2;s__	1.135	46.3236	2.45016	0.990099	0	147	0.634806
White_Oak_River_MAG_Dehalococcoidia_bacterium_SM23_28_1_MAG_[GCA_001303625]	GCA_001303625	d__Bacteria;p__Chloroflexota;c__Dehalococcoidia;o__SM23-28-2;f__SM23-28-2;g__SM23-28-2;s__	0.732023	24.9725	2.93132	0.990099	100	89	0.636697
White_Oak_River_MAG_candidate_division_TA06_bacterium_SM1_40_MAG_[GCA_001304185]	GCA_001304185	d__Bacteria;p__TA06;c__DG-26;o__SM1-40;f__SM1-40;g__SM1-40;s__SM1-40 sp001303705	2.55945	84.6154	3.0248	1.0989	100	197	0.603409
White_Oak_River_MAG_Gammaproteobacteria_bacterium_SG8_11_MAG_[GCA_001303045]	GCA_001303045	d__Bacteria;p__Proteobacteria;c__Gammaproteobacteria;o__Thiohalomonadales;f__SZUA-152;g__;s__	3.88213	53.8811	7.20498	2.32394	0	464	0.471321
White_Oak_River_MAG_Gammaproteobacteria_bacterium_SG8_30_MAG_[GCA_001303245]	GCA_001303245	d__Bacteria;p__Proteobacteria;c__Gammaproteobacteria;o__Steroidobacterales;f__Steroidobacteraceae;g__SG8-30;s__SG8-30 sp001303245	2.82012	74.9638	3.76198	3.31119	0	113	0.687347
White_Oak_River_MAG_Dehalococcoidia_bacterium_SG8_51_3_MAG_[GCA_001303565]	GCA_001303565	d__Bacteria;p__Chloroflexota;c__Dehalococcoidia;o__Dehalococcoidales;f__RBG-16-60-22;g__;s__	1.75904	49.8405	3.52934	3.50877	0	204	0.506899
White_Oak_River_MAG_Crenarchaeota_group-6_archaeon_AD8-1_MAG_[GCA_001273385]	GCA_001273385	d__Archaea;p__Crenarchaeota;c__Bathyarchaeia;o__B26-1;f__UBA233;g__AD8-1;s__AD8-1 sp001273385	1.58381	95.7944	1.65335	4.20561	0	83	0.324307
White_Oak_River_MAG_Betaproteobacteria_bacterium_SG8_41_MAG_[GCA_001303585]	GCA_001303585	d__Bacteria;p__Proteobacteria;c__Gammaproteobacteria;o__Burkholderiales;f__SG8-41;g__SG8-41;s__SG8-41 sp001303585	3.74763	91.1137	4.11313	4.3871	0	147	0.629097
White_Oak_River_MAG_candidate_division_Zixibacteria_bacterium_SM23_81_MAG_[GCA_001304015]	GCA_001304015	d__Bacteria;p__TA06_A;c__DG-26_A;o__SM23-81;f__SM23-81;g__SM23-81;s__SM23-81 sp001304015	3.07491	94.4409	3.25591	4.3956	0	99	0.528277
White_Oak_River_MAG_Candidatus_Thorarchaeota_archaeon_SMTZ-45_MAG_[GCA_001563335]	GCA_001563335	d__Archaea;p__Asgardarchaeota;c__Lokiarchaeia;o__Thorarchaeales;f__Thorarchaeaceae;g__SMTZ1-45;s__	2.35719	70.7764	3.33048	4.6729	0	206	0.431642
White_Oak_River_MAG_Bacteroides_sp_SM23_62_1_MAG_[GCA_001304505]	GCA_001304505	d__Bacteria;p__Bacteroidota;c__Bacteroidia;o__Bacteroidales;f__SM23-62;g__SM23-62;s__SM23-62 sp001304505	4.74444	89.7222	5.28792	5.84127	29.03	305	0.401244
White_Oak_River_MAG_Hadesarchaea_archaeon_DG-33-1_MAG_[GCA_001515195]	GCA_001515195	d__Archaea;p__Hadarchaeota;c__Hadarchaeia;o__Hadarchaeales;f__Hadarchaeaceae;g__;s__	0.928769	62.5825	1.48407	6.4	0	53	0.512258
White_Oak_River_MAG_Anaerolineae_bacterium_SG8_19_MAG_[GCA_001303105]	GCA_001303105	d__Bacteria;p__Chloroflexota;c__Anaerolineae;o__Promineofilales;f__Promineofilaceae;g__UBA11865;s__UBA11865 sp003519205	4.66887	73.5629	6.34677	7.57576	9.09	437	0.51631

## Sheet: Supp. Table 5
Supp. Table 5. List of key annotations for DNA degradation in MAGs. Blue MAGs were recovered in this study. Other coloured MAGs were retrieved from publically available metagenomes.
Contig ID	Feature ID	Location	Start	Stop	Strand	Predicted function	Note	PSORTb localization	Amino acid sequence
Ca. Izemoplasma acidinucleici (Izemoplasmatales, Firmicutes)
scaffold_902	peg.1704	scaffold_902_1157_3091	1157	3091	+	Extracellular ribonuclease Bsn		Extracellular	MKTRRIFIVLNLFMVLISLSASIQLVKAQVQTLFYETEFEDASKTAYAEGTVTLSDSIWTFSDALIGTLRQDSNVSGNSVRIRNGYIDTEFSVVNISQVIFYAGNYDKDADTTVHFQISLDGISWVTVDSFTTTKKMVEHNYIFDAALFTSLSLDSTEDYFMRIVSDTNSRTNIDNFQVYTKEPEVIITESLFYETEFEDASKASYAEATVTLSDSIWTFSDALIGNLSGDLDVSGNSVRIRDGYIDTEFSIINTSRVIFYAGTYGSDADTTVHFQISLDGISWVTVDSFTTTSTMVEHSYIFDAALFTSLSLDSTEDYFMRILSDTTARTNIDNFSIYTGEPVVTDPESLYTITLTANMVYEYLLGDIVDLTTCEATHTVTGVTTCDTLGTVNTVIAG…
scaffold_977	peg.1751	scaffold_977_1771_3873	1771	3873	+	Extracellular ribonuclease Bsn		Extracellular	MKKVLSLFIALIIIFSLAACGKDDESTKITLELNGGIGDASISEDIGSAITEPTPTKEGFTFGGWYIDAEFTYKYVFNTMPKDNLKLYAEWVGIPFTLTFELYGGTGESSIIKGYGAALTAPVPTQEGYTFDGWYADSAFTMEYVFETMPLRSFTIYAKWIIDTYAVTVSTSTVGATPTIVVGEIVNDKQTYSITTDEVEGFVFSYWQVLDTTDIVSLEQSFIYTPSADVALEAVYREGSGDVEPTLFFETGFEDGAKQSYASAELTLSGESWWFEDALVGSLATDLSISGNSVRIRNGYIQTQFSVEGLAQIVFHAGTYGSDGDSTVTFEISADGITWVIVDSFLTTNSLEEHNYIFDEAMFSSLSLSSSDSYYLKIVSASEGRTNVDDFQIYTGEGQ…
scaffold_255	peg.644	scaffold_255_18774_20219	18774	20219	+	Staphylococcus nuclease (SNase) domain		Extracellular	MIKKFSLLLMIITVLTLTGCKTGETKTDIDVVYEVKNEFTFENFDITENIIIPSTSNEGVTVVWGSSSPQYLTVDGTVTRPTFQDGDKVVSLSATITLNDAVAIASFTFTVLKEERTCITCYTDDLTIDFNYESTSFIADGTGIVDLVSCVDGDTAIFTEGNGTFSVRFLGINTPESTYKFEPWGKPASIFTCDKLTEATTIVLEYDASTTRTDGNERYLAWIWYDGRLLNLELVEESYSGSKGVGGLKYESLFYDAEFAAQDYDLRIWGEDDPTFDYSLDGIQLTIEELVTNQEDYIGLKVVIRGVITRTIGGHPYIQSGDYGIYLYKGFQSTSGLAEGNEVLISGLNLTYHPDKETGALQLTGFTRQNYSVESTGNVIVPNIITIDELSRDSIGSLV…
scaffold_255	peg.647	scaffold_255_23964_25103	23964	25103	+	hypothetical surface-anchored nuclease		Extracellular	MKKVLLLALTLVLVLTGCAKDEPETGAYYILPDLNGFTLNEIENLFEPKDREYKIVYETVEDENLELQFIMYIDSNTGDMVNSSDEITIKVYPEFTGVRTFGRLPDLTGLSEDEVILYFEEYNISLSFSETQSIHEDEVPGTFYGYSSNKSIGDRFYFNNTLGIIMYKEAVNLTEFFFPVELEYDGPLLDESFAEVDAVDPRGGYFEVTLKYCTDGDTAVFHYPQYIYDLIESGAKSVRFLNMDTEETYYGGEEEWGKPASVLTCDLLTSAQSIILQTDPGDALTGTYGRLLGWVWVQLPGEEEYFLLNYMIVKQGLARVKYEFGAGETISYGNYTYNEWMHIAEDYAVNNDLGQWGDLLDYYWDYQTDSPDYNKWNNE
scaffold_255	peg.646	scaffold_255_20714_23863	20714	23863	+	large protein with SEC peptide, nucleic acid-binding residues, C-terminal endonuclease I domain	SEC peptide (membrane bound)	Unknown	MDLTATYVVGTETITKEFTFTVTALETAAGFTSVLDLHTNAVYTETVVFTGVVTAMMEKGFFISDGTHNLSVYKNEVVTGIAVGDEVTVKGAYLNYNSLYQISNIESIVVNSSGNADPLKAAAVVKTVAELLALDSSLKEMHGAFYVVTGTIAILGDFGNVFLVDGDDEILVSYYSLPTSITALEAEVGKEVTITVFYYTEHDTNGHIVAFDGLADDITTNALSDVDAIAADVAGLDAMVVNVSVGTVVLPTEGANGTTFTNWASDTVAVLDNDGTFVALGVATTTVTLTATATKGSETETVSVEVVVPVLSTVEEVLNMDDDAYFSVSGVVYEITYYGFYIENNGDFVFLYNKEYAGPIVVGDEIQLLGQRSTYNGLIQVNAKSDIEILSNLNDVPTA…
scaffold_255	peg.648	scaffold_255_25202_26146	25202	26146	+	FIG146085: 3'-to-5' oligoribonuclease A, Bacillus type		Cytoplasmic	MYNKIKELIEEYSTIIIHRHFNPDGDAYGTQMGLKSIIKLNYPNKSVYAVGDVNQFSFVGEVDHIDDSVYKNALVIIVDVSVSHLISDDRYKLADHVIVIDHHLNASNVADTELNDPTHIACAQIIADFAIEMNLEVNKEAARALFTGIATDSGRFKYPATSAKTFEIAAFLIGKGIDIQEIYERLYTETFNFKKLRGYFINNFQLTKKKVAYMKNDLTVKEHFNVSTFIVSRGMVNQMADLEDVEIWANFTLNEEQQVFVELRSKRHSIVHVARKYGGGGHALACGCTLNSLEESDLVLNDLDQLLEEVNQWI
scaffold_255	peg.649	scaffold_255_26137_27099	26137	27099	+	FIG146085: 3'-to-5' oligoribonuclease A, Bacillus type		Cytoplasmic	MNLEKLTEIKNTIEEFDTIVIFPHGRPDGDCIGTSYGLKNIIEQTYPNKKVYVSGESSLFTSYIGSPELVDEDILSGALAISVDTANSSRIADQRFKECKKLIKIDHHIPQEGFGDIDYVDTSRPAAALIILDLYMAFIGELKMNVDGAKALFFGILTDTGRFKYSGVNGDTFRNVAALYDLGLETNEIYVYLDQRSEEQTRFRGFLLQNYVKTENGVVYFKVLPEYLERFNVSLDEATALVNDLGAFADCPVWILFAEYEEQIVRARMRSRGIAINELANRFDGGGHKNACGANLGTWDRAEELIDACDQLVKEYKESI
scaffold_255	peg.643	scaffold_255_17272_18750	17272	18750	+	Glycerol-3-phosphate ABC transporter, periplasmic glycerol-3-phosphate-binding protein (EC 3.A.1.1.3)		Unknown	MKKLLSLTLLLVSVVVLAGCATKTAPEEEIDCELYPNAIQCKVADPDNPQPGIVEVLDTLPAEDITIDFWHVYGQEKEALLLDYITEFEALYPNITVNATSQGGYDDLRNKTILAMSAGTTPTMLVAYPDHIAGYLEGDAVIPLDDFIYDDVWGIDITDFIDSYIEENRQYQGGFMYSVPYSKSTEMMVFNKTIFEANGITIPMDAPLSFTDLEGFMSTMVGTGADQCEYLINYDSSANLFINSVRQWDGGYTNSAGEILVDDENTVAMLTYLKSKFENKMIALPLAWDQQYGSTNFKAGDSCMTVGSTAGISYNIPDVGTFEIGIAPVPQWDEDHMSAVQQGPNVGIMENSTPAEQLAAWLFIKYITGTEQTAKWSMLTGYLPVRISGYESVAYQEFL…
scaffold_255	peg.650	scaffold_255_27234_28949	27234	28949	+	Sodium-dependent phosphate transporter		CytoplasmicMembrane	MILVVTELINMSEIEWTETIFKLLGGLGIFLYGINMMGDSLKALAGNKIKVIIEKTTSRPVFGVLIGILVTGLIQSSSGTTALTVGLVRAGLMTLPQAVGIILGANIGTTVTSVLIGLKIKDYALPIIAAGSFLIFFFQGKKYKNLGGVLLGFGMLFFGLDVMGGKLKELAHTFEFVDMIERVADAPIIGLALGAVSTALIQSSSATIGILQTIYSEAGGAFPLISAVAILFGNNIGTTVTAVLASIGGSVAARRTALAHVLFNLVGSLMFFMFIGPYTALISNLARWTGLAQSDALVISYAHMGFNIINTLIMFWFIKQLVWIVTYLIKGDDGLVEVDIAGLHEELIKESPILALEAAKLVVQNMGEVTRQMLETTINYSYKNDKKLFDNGMQLEEVL…
scaffold_1061	peg.39	scaffold_1061_2846_4363	2846	4363	+	5'-nucleotidase (EC 3.1.3.5)	SEC peptide	Unknown (Predicted localization does not exist in this organism)	MKKLLLLLLTITLFLTGCTTTEKTPEVLDCLVYPNHVDCLVDPDPDPDPDPDPDPEVIYDFIDIFYMNDFHGAIEADGDRIGLSGIAAYIENHEETYPDNTLVIAGGDMLQGSALSNYYDGYSTIEIMNEIGFDAFTLGNHEFDWGIETVTNYFDGDLENGEADFPLLAANIFYEGTDTLLENSVPYVVYDIYDIQVGIIGTIGYGLEYSIATSKIDGYEFRNPVPIIADYAELLRTELGCEIVIWVGHDSGSINQAVADLTGDQNVDAVFNGHSHSGYAHEVIGIPAVQSSSTGKNLGHVRIYFDETGVTDYDVENLSLYSSSLFSDTDPGVELLLDGYKAETDELFTEVLIQTEDGYSQSELSRWLCEVIRKSTNSDIAFQNYGGTRTDISDGQDIT…
scaffold_345	peg.937	scaffold_345_155_970	155	970	+	Purine nucleoside phosphorylase (EC 2.4.2.1)		CytoplasmicMembrane	MYNQALEAKEYIESVFKKNPKTAIVLGSGLTSIMDELENKIEILYEDIPNFKTSTVKGHTSKLVYGLLDGKEVLLMSGRFHFYEGYTMKEVTFPIYVFKLLGIEQIILTNSCGGINKERLSPGSIMVINDFINMMPTNPLIGENDERFGPRFPDMTEPYDLDLRIIARKEANKLDIPYVEGVYTGFMGPYYESKAEIRMIRTMGSDAVGMSTVPETIVAHYLGIKVLAFATITNMATGIQEQKHSHDNVVKVANEASSKLAGWIKRIVNML
scaffold_774	peg.1680	scaffold_774_7973_7260	7973	7260	-	Purine nucleoside phosphorylase (EC 2.4.2.1)		Cytoplasmic	MATPHIEAKENIIAKTVLMPGDPLRAKFIADTFLENVEKFNNVRNMFGYTGTYKGKRISVMGSGMGMPSIGIYSFELYKFYDVENIVRIGSCGAYTAELDLYDVILVDKAWSESSYAQTQGNLDEIIEYTYPDLDLNTKIKSVAKELDIPVIEACIHSSDVFYREDFSIFEKIRDDKGAIAVEMESFALFHNAKILGKKAACLLTVSDNLVTKEETSSEERQNAFTKMMEVALGLAE
scaffold_5038	peg.1347	scaffold_5038_3244_1940	3244	1940	-	Pyrimidine-nucleoside phosphorylase (EC 2.4.2.2)		Cytoplasmic	MRMVDLIEKKRDGHKLSEEEIKFIINGYVIKEIPDYQMSSLLMAIYFKGMSRDESSSLTKAMLHSGDIIDLSSIKGIKVDKHSTGGVGDKTTLVLAPLVAAAGAKVAKLSGRGLGHTGGTLDKLESIDGLSVDIEIEDFVNQVNDIGLAVAGQTANLTPADKLLYALRDVTATVPSIPLIASSIMSKKLASGSDVIVLDVKIGEGAFMKTLEEARELSKVMVGIGESFGKKTVAFITDMDQPLGFTVGNRLEVKEALDTLEGNGPKDLEELCIEIGSYMVFSANLTETLDEAKALLREKIKNGEAHQKQLDFIKAQGGTLPDMDSFISVKELVDIKATKEGFVKDINALAIGLGAMKLGAGRETKDDDIDPDVGIVLKKKVGDKVAVGETLAVLYNNLD…
scaffold_164	peg.356	scaffold_164_6002_6394	6002	6394	+	Cytidine deaminase (EC 3.5.4.5)		Unknown	MKDLYNVAKELLENSYAEYSKFKVAAVIRMKNGELIKGVNVENASYGLTNCAERSALFAAYSLGYRKDDIVELLLTTEQDSFISPCGACRQVMRELINEDTKIHITNNKGDVKTVLNKELLPFAFTEKDL
scaffold_572	peg.1375	scaffold_572_82_1257	82	1257	+	Phosphopentomutase (EC 5.4.2.7)		Cytoplasmic	MYKRVFLIVIDSVGCGELPDAAQFGDFDVNTIKHISEAAGPIYLPNMEKLGYGHLTEIQGVDPIKDTIGFYGKMNEISNGKDTMTGHWELMGLKIVDPFITFTETGFPKELIDEFVAKTGRNIVGNKSASGTEILEELGEHQIETGDWIVYTSADSVLQIAANEEIIPLEELYRACEIARKMTMKEEWKVGRIIARPFVGKRKGDFARTPNRHDYALKPFADTALTYLKGKGHTVAAFGKINDIYDSEGITETHKQKSNQHGMENFIKYTDTDFTGLAYINLVDFDALYGHRRNPQGYKVALEEFDVQLGEFMSKLREDDLLMITADHGNDPTYKGSDHTREYVPLLAYNKLATTGPLGIRETFGDIGATISDNFNTEKAPHGTSFLDLIK
scaffold_230	peg.540	scaffold_230_5248_6951	5248	6951	+	Adenine deaminase (EC 3.5.4.2)		Cytoplasmic	MRNHQIANGEIKAELVLKNCRIIDVFNHVIEHNDIAIEQGIIVGIGDYKGFKEIDMKNKYVSPGFIDGHVHIESSMLTPTEFSRIVIPRGTTRVIADPHEIANVLGVKGIGFMFRSGQKTPLNLHLMVPSCVPATEFETNGSTISNEDIYSLKERVGILGLGEVMDYPSVINGEPNMLNKLSVIKDKIIDGHAPLVTGKQLNSYLLENIKTDHECTNIEELNEKVSRGMYVHLREGSATRNVEALVNGITPYNSNRLLFCTDDKHPMDIIREGHIDYNINLAIKHNVDPITAIQMATINIATCYELRQVGAIAPGYIADLVTFNDIQNINVEEVYIKGVLVASNKEPLFEVSPFEDVHVINSVKLNLQDVKFDLSLKDSYVKVIKLIPNNVTTNKVMRT…
scaffold_230	peg.537	scaffold_230_1847_3934	1847	3934	+	Xanthine dehydrogenase, molybdenum binding subunit (EC 1.17.1.4)		Unknown	MKDISKTIKKVDSDDKSSGKSKYISDYKMENMLHAITVRSKHQKAKIIKRTYPVLKEGYYIIDHTDIPGVNFVKMIFDDMPVFAENEVNYYLEPIALVVGPDKEEVLEIVNSIEIAYEIQIPTYEYTNSVINYNFTKGNIEKAKKESESEIEYTYNTPYQEQLYIEPQGMIGYFENNQVTLVGSIQCPYYVKAAVVSILDSEEDYIRVKQATVGGAFGGKEEFPSLIACHLAIAVHKIKKSVKLIYEREEDMETTTKRHPATIKLKAYMKDNKILGISSNVGIDAGAYIGLSGVVLSRALIAATGVYTIDNLAVNGDVFITNTVPNGAFRGFGAPQMLFAIEMFIHHIAKDINVEPLTLRQSYLAKQNDSTSTTGTFRDPIIMPEMLEKALKESDFIRK…
scaffold_32	peg.826	scaffold_32_3911_2076	3911	2076	-	Possible hypoxanthine oxidase XdhD (EC 1.-.-.-)		Cytoplasmic	MKTVNNKIPSIDGMGLLLGRPAYTDDLAEPNSLIVKVLRSPHPYAKIISIDDSEAKKIPGVELVLTHKDFKRNSFTRAGQGYPEPSPHDKFVLDEYVRHVGDEVLAVAAISNEICEQALKAIKVEYEVLTPVLDFEQAIDNESILHPEPEAIEMFPIGFEPKRNIAAAYQMEVGNVEEDIKKSDVVVKESFYTQGQNHMALEPHTVNARLDFQGRLVLFTSTQTPIHVRRIISQTLEIPLSKIRVIKPRVGGGFGGKQQIHGEMLVSTVTMRTKKPSKMVYTRKEVFESSFQRHPMRLDITLGASKDGMLESIDCYILSDTGAYGEHALTVFMVAGSKVLPLYNKVKSVRFHGDIVYTNHTSAGAFRGYGAIQGNFAVESAIDMLIEKLGVDPIEFRNK…
Shewanella MAG BB-1 (Gammaproteobacteria)
scaffold_2579	peg.2055	scaffold_2579_2007_274	2007	274	-	UDP-sugar hydrolase (EC 3.6.1.45); 5'-nucleotidase (EC 3.1.3.5)		Unknown	MNTSLRPSCLLLTGSAIALTIALSGCGKKKVEEAPKVTASIACQAAGDDCKRFTLLHTNDHHGRFWQGSRGEYGMAARKTILDQIRKEVTEQGGETLLLSGGDINTGVPESDLQDAEPDFIGMNHLGYDAMAVGNHEFDNPSTVMDKQRGWSKFPWLSANIYRQVDGEWQRYFEPYKLFEVQGLKLAVVGLTTEHTAEIGNPEFVEDLKFTSAQTEAKAILAELEEKHQPDLVFGLTHMGHYENGRHGSNAPGDVALAKSLKPGQVQAIIGGHSQLPVCMEGDTGEYVEDYGRDEPCKPDRQNGTWIMQAYEWGKFVGRADFEYYGGNLHLANYELVPVNTETKFGSYYPSHMLTPKDKETLELLRPYQRNGQQKLREQIGVAKADFIGKRKVVRYQAT…
scaffold_2579	peg.2056	scaffold_2579_3224_2175	3224	2175	-	Extracellular ribonuclease Bsn		Unknown	MDTGEEVQFNGAGTGNYLNKTTDCWEPRDEVKGDVARMIMYMDTRYQGTDTATTNMPDLVAVNHLTTTDDDSNPVIGTLCTLYAWNKLDAVDTYEQNRNNQVYKYQGNRNPFIDRPELVQEVYGAVCGDDPNPSLVVEGDIVTPESVTEGTAYTIDASAIKAGEGVTLTYKWEQIVGEEKTVVGSEAVLSLTALMVKADTTLNFTLTISDGTLETTKAVSLPVTNVPLTLDVTFAGNTKLTEGESTAITATVADAPEGTSYSWKQVSGNTAVFTATGLTLDVTSPSVSIDQVLVFELTTTVGEESFSKSVSIEVTNTEDTGWTKPDGAGSLGGLMTLLLPLMWLRRRQG
scaffold_1514	peg.823	scaffold_1514_1156_4410	1156	4410	+	Extracellular deoxyribonuclease Xds		Unknown	MKKSFLSLAIASTISMGAFAGVQDLLITEMTQSSDANVGSVEITNTGSDAFTFTDDVAAYQRSSGKYDNQLLNAEAKPLLSGHTLASGASMVVVNSRASEEFRDAIATQGGTVVVSTYDSNNKYNNLFMTSDDGFFLKNGDTVIDRVGAVNDTSKWAPNLTLRRKQAADGNNPAQSDTFDGTKWQNILPMRTDDLGKSELPAADAEDIMDIFTCPTDKSEIKSPSEVQGTGFTSPLIADGETESAEKVAVEGIISAKETIPNEGFYLHNLVSDNNPETSDGIFVSTSAAGDLKVGQTVCIGSKVAEVGGQTQLSADTKFGWNVTDTTVPTAPIDIQVISSDNGSFDKTLERYEGMLVNLPTDLDPQTDGEQDMRITRSFSYNYLPSSKGHNRNNMVAAY…
scaffold_1514	peg.824	scaffold_1514_4485_5180	4485	5180	+	Extracellular deoxyribonuclease Xds		Unknown	MRIKMNAVAAATAMVLGGLSTAANADLLITEYIEGGGFNKAIEIYNSGDAAQSLNGYKLVRYKDGATTTTDMVAFTDQEIPAKGILVVRHTDAVLNLDSSVTAMIGGLQQNGTDAVGLLNGDTVIDIVGAVPTPKDWGKDVTLRRKSTSGSMVAKDTFDENDWTSQPKDTVDGFGCIGEDACTFVVEPGVLLITEYVEGGSYNKAIEVSNVGGSTLNLDGSEYKLAIYFNG
scaffold_3329	peg.2753	scaffold_3329_208_2208	208	2208	+	5'-nucleotidase (EC 3.1.3.5)		Periplasmic	MKLQKTILAVALLTALSACSSDDDNDNQAAFSLAIAHVNDTHSNFDPVKSSFSMGKEGDVVFNEFGGYPRVLEAANDIKEEAAEAKEPLLFLHGGDAWQGTAYFKLNDGMANADLLSQMGIDAMALGNHEFDLDTTKLASFIDAVNFPLLANNMNADNDPALSGLSNLLPYQLFAFNGAVKRKIAMIGDATASEQVVAVVGVVLEDMPTIATGTGEATFSSEIETTQKTVDQLKEKGVNKVIVLSHIGNARDVQLAAGTTGIDVIVGGHSHTLLGDFTDLGHGDNGQYAQLVTQKDTVGKTCIVQAGQYAQAIGQATVSFDDNGELLSCNGHNTLLSNETYYSDAMRESGSLLTGDAHQKVESFIDSSSKIDDVDEDVALRAHIDATYKPAVEEAYGEV…
scaffold_470	peg.3679	scaffold_470_330_2465	330	2465	+	2',3'-cyclic-nucleotide 2'-phosphodiesterase (EC 3.1.4.16)		Periplasmic	MKKTTRSVLCLAVLAALAGCSDDETIINTDSGYAPVATQGKTLTNTPDIIVKSQNEVDEVTITIGATSDLHGRIFGYDYALDAVDSDAGLTRISTLLETAKANNPNMILIDIGDTVQGNSAQLFNDDPTHPVVSTLNSLGYDLWVPGNHEFNFERSFIDRNLNHFNGAVVSNNIKWEENDANYIRAFQIFEVDGAKVAIVGVSPSNIPNWEASAPGHFAGLKFDEELASTRAAVDKLIEKFNPDVIVGAFHIGRSSEGGAGVHKIAAELADKFDVIIAGHEHATYIESIQKAVEGQEITATDISVEGGDTAEDKTLSGTYDESNRGQSVKIIEPGKWGWALAKADIKIKKNADGKWEMVDTTLSNITSKNIEESQTTSSQFQYVHDISKTDAQLVLGLV…
scaffold_855	peg.5137	scaffold_855_8172_7462	8172	7462	-	Purine nucleoside phosphorylase (EC 2.4.2.1)		Cytoplasmic	MATPHINAADGAFADTVLFPGDPLRAKYIAETFLENVEQVNDVRNMFGYTGTYKGTRISVMGSGMGIPSCSIYATELIRDYGVKNLIRVGTCGAVSTDVKVRDVLIGMGACTDSQVNRLRFKGQDFAAIADYSLLSAVVKAAEAKGTKFRVGNMFSADLFYTPDPEMFDVMEKMNILGVEMEAAGLYGVAAEFGAKALCVCTVSDHIRTGEKTSSDERQTTFNEMIEMTLEAAITL
scaffold_507	peg.3860	scaffold_507_225_929	225	929	+	Purine nucleoside phosphorylase (EC 2.4.2.1)		Cytoplasmic	MTAHINGQMGDFAETMIMPGDPLRAKYIAETFLDDAVEVTNIRNMLGYTGFYKGQRISVMGHGMGIPSMVLYAHELINDFGVKRIIRVGSLGATQKDVKLHDVILAQAAGTDSPTNAKRSSGYQMATSASFDLLHKAYSSAVEKQISVKVGNIFSGDMYYDPDEDMIPALERFGVLGIDMEVAGLYGLAHQQGIESLAILTVSDHCLTGEETSATERQLSFNQMIELALETACS
scaffold_1596	peg.920	scaffold_1596_339_1334	339	1334	+	Adenosine deaminase (EC 3.5.4.4)		Cytoplasmic	MNYFNLPKIDLHCHLDGSVRPQTIIDLAQEQNIPLPSQDINEIKSLMIAPETCQNLEEYLMRFDLPLSVMQTEAGIERISFELFEDAAKENVKYFEVRFGPQLHQQQGLSFKQIISSVVKGMQRAEAMYDIRGNYILSILRTFPKDSIYAVIDAGAEFLGKGVAAFDLAGAELPGFCHEFIPYAKYAKEKGYHITIHAGEQGVGQNVYDAISLLNAERVGHGIHITGHQGAYDLVKQQNIGLETCPSSNIQTKAVDKLSEHPLKAFYKDKLPTTINTDNRTVSNTTMTDEVRKVMEEFSLSREDYFNIYKISIEQAFASDEVKQHLMQFAE
scaffold_1483	peg.776	scaffold_1483_4081_4971	4081	4971	+	Cytidine deaminase (EC 3.5.4.5)		Cytoplasmic	MQDRFIKCIAELPKPLSDALVPMLNADFAGHIDAQQLSTLVTKSGLKESELLLALLPVAAALARPPISEFYVGAIAKGKSGDIYMGANMELTGEALFHSVHAEQSAISHAWLSGERQIEDVIVNFSPCGHCRQFMNELVEGQKVKIHLPEQKTLPLSHYLPYAFGPSDLNITEPLLTKQQHELSLDSSDPMIIEALDHASLSYAPYTNSYAAVVLETQDGATYCGRYAENAAFNPSMLPMQMALSTMARHNREFSEISRAVLIESAGGKISLVGATMDALHAVAAVELEHIVLDPE
scaffold_855	peg.5138	scaffold_855_9540_8323	9540	8323	-	Phosphopentomutase (EC 5.4.2.7)		Cytoplasmic	MKRTFIMMLDSFGIGAAADAEAFGDTGSDTFGHIAQACAEGKANEGREGPLKLPNLSRLGLALASKESTGQLPAGFSDDVEIIGAYGHADELSTGKDTPSGHWELAGVPVLYEWGYFSDHTNSFPKELTDKVLARAGLSDYLGNCHASGTAILEELGNEHMTSGLPIFYTSADSVFQIACHEETFGLENLYTLCQIVREELEPYNIGRVIARPFTGTGPSDFARTGNRRDYAVEPPAKTVLDKLKDSGGEVVSVGKIADIYAHCGITKKVKGTGLEALFDATLEEIKLAGDNTIVFTNFVDFDSHFGHRRDVAGYARSLEYFDSRLPELMALLSDDDLLLLTADHGCDPTWPGTDHTRERVPVLAYGAGLKAGSLGRRKSFADMGQSIASYFKLEPMEY…
scaffold_1783	peg.1217	scaffold_1783_147_2747	147	2747	+	Alcohol dehydrogenase (EC 1.1.1.1); Acetaldehyde dehydrogenase (EC 1.2.1.10)		Cytoplasmic	MTVTNEQELDLLVQRVAAAQAEYANFSQEQVDKIFRAAALAAADARISLAKMAANETGMGVIEDKVIKNHFASEYIYNKYKDEKTCGVLDEDPTFGTITIAEPVGIICGIVPTTNPTSTAIFKALISLKTRNGIIFSPHPRAKESTTTAARIVLNAAVAAGAPKDIIGWIDAPSVALSNQLMTHDKINLILATGGPGMVKAAYSSGKPAIGVGAGNTPIVIDETADIKRAVSSILMSKTFDNGVVCASEQAVVIVDEIYDTVKERFATHGGYILSKDETAAMQSVILKNGGLNADIVGQSAVTIAAMADIEVPSWTKVLIGEVEDVSEAEAFAHEKLSPLLGMYRVKDFEEAMDKAEALVTLGGIGHTSGLYTNQDTQTDRVMAFGFRMKTARILINTP…
Lutibacter MAG BB-2 (Bacteroidota)
scaffold_759	peg.2044	scaffold_759_778_212	778	212	-	DNA/RNA non-specific endonuclease		Extracellular	MKNRKSIYAIIAAFFALVFFMYDNYYFEEISEVTNSKKTSTFNFLPTSTTGQIVKHNYYTLSYHEKYEQAEWVAYELKKNHISKNNFKRPYFEIDPKVKTKSAHYKNYKNSNYDKGHLCPAGDRKFSKEAFNETFLTSNITPQNHEFNSGIWNRLEQKTRYWATKYEHLYIITGGVLTNNLKQLVVKK
scaffold_2576	peg.906	scaffold_2576_3366_2494	3366	2494	-	Purine nucleoside phosphorylase (EC 2.4.2.1)		Cytoplasmic	MTKIAASELILNPDGSIYHLNLKPEHLATNIIFVGDQNRVPIVTKHFDSIEFDIQKREFRTITGTYKGKRITVISTGIGPDNIDIVVNELDALVNIDLETSTIKKEFTQLNIVRIGTSGSLQSDIPVDSFVLAKYGLGFDGLLQSYDCDHILNAEFEDAFIKHTNWSPRKARPYIVENSKELQDRLVSDKVFLGCTATAVGFYGPQGRVLRLPIQDPSLNSKIDNFEFNGTKITNLEMETSAIYGLAKLLGHNACSMNAIIANRANGTFSPNPYKPVEELIIYTLDKLAL
scaffold_6226	peg.1771	scaffold_6226_882_73	882	73	-	Purine nucleoside phosphorylase (EC 2.4.2.1)		Cytoplasmic	MWNKVQETVKFLQKKGITAPDYGIILGTGLGNLVEKIDIEITIPYEEIPNFQVSTVSGHSGELIFGTIGTKKVIAMRGRFHYYEGWSMEQTILPVRVMKFLGVENLIVSNASGGVNPNFQVGDIMLITDHINFMPEHPLNGPNDERFGPRFVDMHEPYSLEMIAKMEQIALKFNIPVHKGIYLALQGPTFETPAEYKMVKILGADAVGMSTVPEVIAAKHLGMTCFGISVITDLGIEGKVEAVSHEEVQKAAKIAEKSIGKLVEEFVKF
scaffold_1481	peg.413	scaffold_1481_3348_3830	3348	3830	+	Cytidine deaminase (EC 3.5.4.5)		Unknown	MKKVEIKTQITVFDSIEELSNSVKNLMNRAIEAKQNAYAPYSNFKVGAAFLMEDGTIVTGNNQENAAYPSGMCAERVAIWKVSSEYPNLKILKLAITASSSSQITKEPVAPCGACRQTLSEYELKQKDKIEVYFMGEVGKVIKTNSVLDLLPIAFDKSFL
scaffold_769	peg.2061	scaffold_769_24_1199	24	1199	+	Phosphopentomutase (EC 5.4.2.7)		Cytoplasmic	MYKRVFLIVIDSVGCGELPDAAQFGDFDVNTIKHISEAAGPIYLPNMEKLGYGHLTEIQGVDPIKDTIGFYGKMNEISNGKDTMTGHWELMGLKIVDPFITFTETGFPKELIDEFVAKTGRNIVGNKSASGTEILEELGEHQIETGDWIVYTSADSVLQIAANEEIIPLEELYRACEIARKMTMKEEWKVGRIIARPFVGKRKGDFARTPNRHDYALKPFADTALTYLKGKGHTVAAFGKINDIYDSEGITETHKQKSNQHGMENFIKYTDTDFTGLAYINLVDFDALYGHRRNPQGYKVALEEFDVQLGEFMSKLREDDLLMITADHGNDPTYKGSDHTREYVPLLAYNKLATTGPLGIRETFGDIGATISDNFNTEKAPHGTSFLDLIK
scaffold_215	peg.729	scaffold_215_1749_2492	1749	2492	+	Deoxyribose-phosphate aldolase (EC 4.1.2.4)		Cytoplasmic	MKVNQYLDSTYLKTAIQACISEEETVAKVKDLINEAIENSYKLAMIRPKFVATAREMVKKANSETLIGTVIGFHEGIYTTNEKLIEAQKAIDDDVDELDYVINYTAFKEGKINLVKAEVFKGTKLALDNKKVAKWIIEIAALTNDEIVLITQLIRDVVLENFEEENAEMVFVKSSTGFFVTEGGKANGATFEAMELIVENAKPLSAKAAGGVRNYDDAVKMVELGVTRIGTSSAKLIAEGGNDTEGY
Fusibacteraceae MAG BB-3 (Firmicutes)
NODE_1156_length_5270_cov_7.486098	peg.250	NODE_1156_length_5270_cov_7.486098_153_3545	153	3545	+	5'-nucleotidase (EC 3.1.3.5)		Cellwall	MKKYRKLSLFLVIMMLFTSLPLASFAEDTYVVEEGDVLWKIAEKYGKTIEEVVEYNNIEDANKIYVGDTLKIPDMKKISILGTADMHGRIYAYEYAIDSVDKDAGLAKIQTLVKEVRANEKNVILMDVGDTVQDNSALLFNDLPVHPMVQAMNEMDYDIWTLGNHEFNFAKSFLERNIDAFEGTVLSANIYNEGTQNRFIDGHTVMTVDGVRVAIIGMIPPLVPIWEASTPSHFGGLEFTDIKEETAKAIKELEGTYDVLVGAYHLGPDGYKGMPGIEDIAEAFPEFTVIFGGHAHSKYTNEVNGVQLIEPGKYGWALAKADIYVSSDMKVAKVETMNIETYTVEEDPGMVAMFKDVHDQSLADANIVVGEVTTDYIENVDFITGEASVTTMPTAQLED…
NODE_8661_length_1800_cov_6.629799	peg.2872	NODE_8661_length_1800_cov_6.629799_1625_9	1625	9	-	5'-nucleotidase (EC 3.1.3.5)		Cellwall	MKRKLSMILILSLLVSMMIPFAAFGEEYVVEEGDVLWKIAKENGMSYETLATVNSIEDPNLIFAGSTLNVNLVKEIDVLTTNDFHGMMEGGYESGAAKLAAYLEYYRSMNEDGTILLDAGDSFQGSPMSNLLYGEPVVRFFNEMGYAATVVGNHEFDWGIDKISETMTSNNATYPLLTANVYKDGKLAEWATPYLITEVDGVKIGVLGLTTPDSSVTAHKDYVGEFTFEDPIAISNAMVKELEAKGADIVIALGHIPARQDYDTKEITGELVDLANAVVGLDAAVGGHSHSNVAGKVNDIPVVMGYKHGRMIGHITFYFDTVQDKVVMSEVETIEVRKGELEVEENAVVAAFVAEYTAELAPIFSEVVGTFTEELTRDYNATSKAGNWFTDVMKAQSGV…
NODE_13456_length_1380_cov_9.111698	peg.492	NODE_13456_length_1380_cov_9.111698_1273_569	1273	569	-	Purine nucleoside phosphorylase (EC 2.4.2.1)		Cytoplasmic	MKSTAHIKPEGVEIAETVLLPGDPLRAKFIAETFLTDVVEFNTVRNMFGFTGTYNGKRISVMGSGMGMPSIGIYSWELINVFGCKNLIRIGSCGAMQKELNLYDVIIGMGASTNSNYASQYNFKGTYAAIASWDLLNKAVKIADQKEIPVTVGNILSSDIFYNADPTAMKPWMDMGILAVEMEAAALYMNAAKFGVNALCILTVSDSLITHEETTPEERQTAFTKMMEIALELA
NODE_9176_length_1741_cov_5.018980	peg.2942	NODE_9176_length_1741_cov_5.018980_1114_302	1114	302	-	Purine nucleoside phosphorylase (EC 2.4.2.1)		Cytoplasmic	MYNKVMESKAFIENAITEMPKVGIILGSGLGDLVNVIQDKIYIDYKDIPNFPLSTVKGHAGRLVSGNIDGVPVLCLEGRFHFYEGYDMKEVTYPVFVFKMLGIEKVIVTNACGGINRDFEPGTLMIINDFINLMGTNPLMGSNDERFGPRFPDMSEPFSKKLSAQAKAVADRLDIDYKEGVYAGFTGPYYETSAEIRMIGRHGADAVGMSTVPETIIANYLGLEVLGISCITNMATGIQEMKHSHDRVVETAKLASVKMCKWVEALVSEM
NODE_16404_length_1225_cov_6.806838	peg.858	NODE_16404_length_1225_cov_6.806838_174_1163	174	1163	+	Adenosine deaminase (EC 3.5.4.4)		Cytoplasmic	MNYKALPKIDLHCHLDGSVRPETLFELARKQGIEVPELNLLREQLIAPENCPSLDEYLKRFDLANEVMQDVESIERITFEIFEDAALENVKYLEIRFGPLLHVLKGLTLDEIYQSVLAGMNRACESYEIYGGIIIAALRTMPTDRLDEMIEVGAKYLEQGIVGFDLASSEVAGFAKTFEPFAVKAYDLGYKVTIHAGETGVGQNVYDSITLLKAERIGHGIYIHNHQQAYDAVKSNEIVLEVCPSSNVQTKAVSSMEEHPINRFLDDGLYVTINTDNRTVSNTTMTREVKRVMETFNYDYNQYKTIYKNSVKRAFTSEETKYKLLSFLD
NODE_6299_length_2177_cov_8.210179	peg.2457	NODE_6299_length_2177_cov_8.210179_1489_1878	1489	1878	+	Cytidine deaminase (EC 3.5.4.5)		Unknown	MNNETLLKMAYEVAEKAYAPYSKFKVGAALLTEEGKVFTGCNVECASFGGTNCAERTAVFKAISEGYHKYTAIAVVSAGESFTYPCGICRQVLNEFAPDIDIILDDHGTVKVINLKEMLPYSFGPNDLG
NODE_5990_length_2240_cov_6.995423	peg.2420	NODE_5990_length_2240_cov_6.995423_2081_1050	2081	1050	-	Phosphopentomutase (EC 5.4.2.7)		Cytoplasmic	MGIGNLEGIDDVPSAEHVIGAYGRSMEVSNGKDTTMGHWEIAGLNISEPFNTYPNGFPDEIIKPFEEKTGRKVVCNKPSSGTVVLDEYGPEHMKTGDLIVYTSADSVFQIAAHEEVVSVNELYEYCEIAREMLMGEHQVARVIARPFIGSEGNYSRTSNRHDYSVKPYDKTVLDQLKEAGKDVIAVGKIVDIFDGEGITESVHTKSNMDGVEKTLDYMRQVNHGLIFSNLVDFDAMYGHRRNISGYRDALEEFDLRLPEIKAAMNEDDILILTADHGNDPSYKGSDHTREYIPMLVYGNGIKENINLGTRKSFADIAATIADILEIGKPLNGESFYGLMKKEG
NODE_13455_length_1380_cov_9.312453	peg.490	NODE_13455_length_1380_cov_9.312453_646_1311	646	1311	+	Deoxyribose-phosphate aldolase (EC 4.1.2.4)		Cytoplasmic	MNLAKYIDHTILKPNISKDEVLKVCAEAKEHNFFSVCVNPYFVKFVADEVKGTDVKVTSVIGFPLGANTSVIKALETKQSIADGANEIDMVINISALKDGDYEYVLNDIKAVVEALEGKAILKVIIETCLLTDEEKVKACELSVEAGAHFVKTSTGFSTGGATVEDVALMRKTVGPDLGVKASGGVRDAAGAKAVIEAGATRIGASSSVLIVTGGRSESDY
NODE_2221_length_3800_cov_7.748465	peg.1441	NODE_2221_length_3800_cov_7.748465_258_2297	258	2297	+	Alcohol dehydrogenase (EC 1.1.1.1); Acetaldehyde dehydrogenase (EC 1.2.1.10)		Cytoplasmic	MASADLILATGGPGMVKAAYSSGKPAIGVGAGNTPAIIDETADIRMAVNSVLLSKSFDNGVICASEQSVLVHQDIYSDVKREFAMRGAYILNKKETEAMKKVIVIDGKLNSKIVGQSAFDIAAMAGIKVEEATKILIGEVTSVELEEPFSHEKLSPVLAMYKVKTFEEALVKAERLVELGGFGHTSVLYTDQMKSKDRIELFGATMKTGRTIINMPSSQGAIGDIYNFKLAPSLTLGCGSWGGNSISENVGVKHLLNIKHVAERRENMLWYRVPEKVYFKYGCLGVGLKDLADMNKKKVFIVTDKVLYDLGFVEKLTDHLDDMNIDFKIFYDVEQDPTLATARKGAAEMLSYEPDTIIALGGGSPMDAAKIMWVLYEHPEVQFEDLAMRFMDIRKRVYP…
NODE_20136_length_1079_cov_4.494141	peg.1244	NODE_20136_length_1079_cov_4.494141_1076_540	1076	540	-	Adenine deaminase (EC 3.5.4.2)		Cytoplasmic	MITEKNIRKVHLSEDGYFEKHKYIDIVKMAVIERHNATGNIGLGLVENFKLTNGAIATTIGHDSHNLIVLGDNDEDMLTAIRTVEALEGGIAVVSNGEVLSLQLKIAGLMSDRPMEHVAEKLKALSSMAYEKLGVNKDIDPFMTLSFLALPVIPNIKLTDKGLFDVVKFDFMEIEVKE
NODE_2278_length_3752_cov_11.692994	peg.1496	NODE_2278_length_3752_cov_11.692994_120_1199	120	1199	+	Guanine deaminase (EC 3.5.4.3)		Cytoplasmic	MPGLVDLHFHAVQYGNLGIGLDEELLDWLNTYTFKEESKFSDLDYAKEIFSEMIQHVIKAGTTRIVFFSSIHEEATRELMRICESHQLAAYVGKVNMDRNSPDYLIEDSEASLASTKALLSTSSSLVKPIITPRFVPSCTEGLMKNLGELAKEGYGVQTHISENENEIKWVKSLHPDAKNYLDVYDRCGLVTDRTILAHCVFCTDDEKDVIKDKKAYVAHCPVANFNLTSGIMDAKDYLDRQINIGLGTDVGAGHSTSIKEVLVDAIKMSKVNHMIHREKGILSFSEAFYMATKGGGKYFGHVGSFEAGYELDMLVIKPDKLSVSRGVNTLEQLQRFIYSGQNDMIIASYCKGKRLNSY
NODE_5630_length_2319_cov_8.262367	peg.2331	NODE_5630_length_2319_cov_8.262367_2284_1439	2284	1439	-	Xanthine dehydrogenase, molybdenum binding subunit (EC 1.17.1.4)		CytoplasmicMembrane	MTQIAAEVLSISPDKITIKTGDTDHTPYEWQTVASRITYSAGRAVLEAAKDAMDQLLELSQIKLGIYKRDLELNDGYVVSKIYPDKKVAIADLALGLNFDDGSAIHGPIIGRGSFIPPNIRNADKKTGLGDHPVAFWTYGVQGVEVEVDLDTGQTKVLTVASCFDVGKVMNPQLLEGQIEGAIVQGMGTALFEELMLKDGKVLNPSFVDYKIPTADDMPEMIIKFVENPEETGPFGARGVAEPAMVPSAPAIANAIYDATGIRLNTMPLTAEKVLNAIKAK
NODE_2753_length_3415_cov_10.624405	peg.1639	NODE_2753_length_3415_cov_10.624405_3359_1434	3359	1434	-	Possible hypoxanthine oxidase XdhD (EC 1.-.-.-)		CytoplasmicMembrane	MKLIKVEYNVFEPVLDFKSAVDHSVVVHPEEDAFMHFEFGFKPERNIASGYAVKVGDYNKGFEESDVIITRSYETQATHPAMMEPLTTYTYLDHFDRLVVVSATQIPFHIRRMIAHSLDISISQVRVIKPRIGGGFGCKQTAASEFFPALVTQKTGRPAKIFYTRDEVFRASSRRHPFKIDITVGATKDGILKAFDIKALSDTGAYGEHAGTVMEACAEKIVAFYKVLGYTFDGTAVYTNNIPSGAFRGYGKTQGGFAVESILNELAVELDIDPVVLRRKNIIDKGDNLMLGTEHVYEEHVIKQDSCELKYCLNEGAKMIDWANKYPREVISKSKVRGVGMALSTQGSGVLNIDSGGATIKLNCDGIFTLLISATDMGTGCDTILSQMAAEVLDVPLEH…
Svalbard fjord marine sediments (Flieder et al., 2020 & Buongiorno et al., 2020)
Svalbard_MAG_Verrucomicrobiota_Sva-01_[JADWMF000000000] (Verrucomicrobiota)
k141_577268	peg.2080	k141_577268_44351_43938	44351	43938	-	Uma2 family endonuclease		Extracellular	MELAFAETQAPLQDYLEGEEISGIKHEYIVGQVYAMSGGTVNYNTVGGNFFRHAANQLAGKSSLEPTKPSISLKSASSSPWPISTATWKPSFSKNSESSATRRWRLPTSDLNESAQPRSRRQQRRDNPPETTGSPKP
k141_471756	peg.1697	k141_471756_73632_72154	73632	72154	-	5'-nucleotidase (EC 3.1.3.5)		Periplasmic	MHVITSRRSFLASTSTWAAGCALGLGKSADHRTVSILHTTDLHGHILPTKTYSGRADVGGFARCATQIRAWRKENPNSLLVDIGDLYQGTAASYHNEGKLFVDLLGNFEYDAWVLGNHDFDWGPGVLENNIRNSKTSILTANLTGAPEKVIPWKMAQAGGFKIALIGLITPGLPYWLMPETLGGILPEETVPALKKSIAQAKSAKADAIVVLGHFGHKKEDDFANPLRETIMKAPGADAFIAGHTHVRVPSLEIGDTLFTQASYFGINCGKLDLTFDLNSRKLISKTAETAYMNDKIELDPGVINLSQPDLKTATEQLARKLTTLEKPIKGKRRDSALARFLCKTFSAALKRNGTPVDAVFHGTFGTPEIPAGVVTVANAWEILPYENTFITANVTPAQ…
Svalbard_MAG_Actinobacteriota_Sva-07_[JADWMG000000000] [Actinobacteriota)
scaffold_7281	peg.3207	scaffold_7281_9691_9221	9691	9221	-	Staphylococcus nuclease (SNase) domain		Extracellular	MRQLRSSIAAIATVMFAAGCGGGETAHDGIGVILKVVDGDTVDIRINGREERVRLIGIDTPETKKPDTPTECYGPEASTHTVDLLPVDTRVRIERDIVGRDDYGRLLGYLYRVDDELFVNYEILRQGYARPLTIEPNSTHAVTFAAAARLAGDHAR
Svalbard_MAG_Bacteroidota_Sva-38_[JADWMI000000000] (Bacteroidota)
NODE_91805_length_2167_cov_2.474905	peg.2523	NODE_91805_length_2167_cov_2.474905_743_1552	743	1552	+	DNA/RNA non-specific endonuclease		Extracellular	MNKRKLYSVIAILIVIGIYGYEHFLAEVEQSGIINEGKTVKLNTNEYFLPTSTTGQIVHHEGYSLSYSESHEQAEWVAYELKKSHLSKTNFKRPYFEIDDAIKTGAANWRNYKKSGYDRGHLCPAGDKRYSQFAHDETFLTSNISPQKHDFNSGIWNTLEQKVRFWAGKYDGVFVVTGGVLKGHMKTIGDEDVSVPNQFYKVLIDNNSGKTKVIAFLIPHKNSNQPLYEFVVSVDEVEKLTGIDFFPELDNAIEYKLEASNSYKDWSFN		MNKRKLYSVIAILIVIGIYGYEHFLAEVEQSGIINEGKTVKLNTNEYFLPTSTTGQIVHHEGYSLSYSESHEQAEWVAYELKKSHLSKTNFKRPYFEIDDAIKTGAANWRNYKKSGYDRGHLCPAGDKRYSQFAHDETFLTSNISPQKHDFNSGIWNTLEQKVRFWAGKYDGVFVVTGGVLKGHMKTIGDEDVSVPNQFYKVLIDNNSGKTKVIAFLIPHKNSNQPLYEFVVSVDEVEKLTGIDFFPELDNAIEYKLEASNSYKDWSFN
NODE_191_length_25076_cov_12.845090	peg.644	NODE_191_length_25076_cov_12.845090_7282_8709	7282	8709	+	5'-nucleotidase (EC 3.1.3.5)		Periplasmic	MKFLKIILSFLFISSLLIACAKDENSVIKPIEQELKELTIFHINDQHGSLDNFSKIKYIVDQEKLETNVMLVCSGDIFSGNPVVDNYEEKGFPMIDVMNKVGFDISVIGNHEFDYGEAILKDRFQQSTFDWVCANVEMNSTGIPAPFEYKTITSNNVKVTFLGLVETNGKDNDVIPSTHPWRVQNLTFTKYQDIIANYSQVKAEENSDLYIALTHLGTFSDEYLASNYPYFDAIIGGHSHAVVNDKTNNIPIFQAGSYLRFLGKIKLTLKNKKIESVNYTLINLDNYNEYDQDLKEVIDTYNSNANLDEVIGYSEAFHSKAGVGSFYTDILRQEMKVDLSFQNPGGIRNTLDEGDILKHEIYSIDPFNNGSVIYTMTVKEIKDFLKGSKSAVHYSGIEI…		MKFLKIILSFLFISSLLIACAKDENSVIKPIEQELKELTIFHINDQHGSLDNFSKIKYIVDQEKLETNVMLVCSGDIFSGNPVVDNYEEKGFPMIDVMNKVGFDISVIGNHEFDYGEAILKDRFQQSTFDWVCANVEMNSTGIPAPFEYKTITSNNVKVTFLGLVETNGKDNDVIPSTHPWRVQNLTFTKYQDIIANYSQVKAEENSDLYIALTHLGTFSDEYLASNYPYFDAIIGGHSHAVVNDKTNNIPIFQAGSYLRFLGKIKLTLKNKKIESVNYTLINLDNYNEYDQDLKEVIDTYNSNANLDEVIGYSEAFHSKAGVGSFYTDILRQEMKVDLSFQNPGGIRNTLDEGDILKHEIYSIDPFNNGSVIYTMTVKEIKDFLKGSKSAVHYSGIEI…
NODE_2033_length_11034_cov_11.465161	peg.770	NODE_2033_length_11034_cov_11.465161_2235_1465	2235	1465	-	5'-nucleotidase (EC 3.1.3.5)		Periplasmic	MTIISTMKKIIILFFTILLFVNCKNEPQYLVKIEGKLLPITEEIPSKKAIEEIIHPYKDKVEKEMNTILSFTPINLTRVDGELESSLGNLMADMCYLRANAIFNTQTEKNIDFAMFNYGGIRAAISKGEIFYKNAFELMPFENSLVVVELTADKVAALATYLITQNKAHPLSKHINLVVSENDFKLTINNAPLDNSKTYFVLTSDYLQSGGDNMIFFKDPVNLFKLDYKVRNAIIDYFKDTDTIKVELDGRFRKEK		MTIISTMKKIIILFFTILLFVNCKNEPQYLVKIEGKLLPITEEIPSKKAIEEIIHPYKDKVEKEMNTILSFTPINLTRVDGELESSLGNLMADMCYLRANAIFNTQTEKNIDFAMFNYGGIRAAISKGEIFYKNAFELMPFENSLVVVELTADKVAALATYLITQNKAHPLSKHINLVVSENDFKLTINNAPLDNSKTYFVLTSDYLQSGGDNMIFFKDPVNLFKLDYKVRNAIIDYFKDTDTIKVELDGRFRKEK
NODE_96158_length_2121_cov_3.488867	peg.2651	NODE_96158_length_2121_cov_3.488867_21_755	21	755	+	5'-nucleotidase (EC 3.1.3.5)		Periplasmic	MLYFLFFFNCKDEKFHLFKIEGSQISITDSIATNSEIEDFIKPFRNHIEQDLDSVLAFSAGTYSKTDGRLNTAIGNYMADAVFDEANPIFKKRTGLDIDMVLLNHGGIRASLPKGDVSAKNAYQLMPFENSLVVVALKGYQIDSLIAYLSKAKTAHPISKLQLTLDKNFEVVHAKIKNQPIDKNKTYYVATSDYLYNGGDRMFFFKPHDSLYVLNYKIRSVLLDNFNKVDTINPVIDNRFIQIN		MLYFLFFFNCKDEKFHLFKIEGSQISITDSIATNSEIEDFIKPFRNHIEQDLDSVLAFSAGTYSKTDGRLNTAIGNYMADAVFDEANPIFKKRTGLDIDMVLLNHGGIRASLPKGDVSAKNAYQLMPFENSLVVVALKGYQIDSLIAYLSKAKTAHPISKLQLTLDKNFEVVHAKIKNQPIDKNKTYYVATSDYLYNGGDRMFFFKPHDSLYVLNYKIRSVLLDNFNKVDTINPVIDNRFIQIN
NODE_96158_length_2121_cov_3.488867	peg.2652	NODE_96158_length_2121_cov_3.488867_759_1673	759	1673	+	5'-nucleotidase (EC 3.1.3.5)		Periplasmic	MKRRKFIQQSVAATILTSISSNSTHAFTAAKTSQITILHTNDVHSHIDAFGPEDKRHANMGGVARRASLIESIRKENPNTLLLDAGDIFQGTPYFNYYGGELEFKLMSKLKYDAATIGNHDFDNGVDGLYAQLPHAEFQFVTSNYDFSNTILDTHTKPYKIFKKDNIKIGVFGLGIELNGLVNPSMYKETKYLDPIETSQEMTRILKAEKGCDLVICLSHLGYHYKNDLDKISDLKLAKATKDIDLIIGGHTHTFLTKPTVLKNIDKKNVLVNQVGCYGINLGRIDFYFDNSMNKLAEGTSIIV		MKRRKFIQQSVAATILTSISSNSTHAFTAAKTSQITILHTNDVHSHIDAFGPEDKRHANMGGVARRASLIESIRKENPNTLLLDAGDIFQGTPYFNYYGGELEFKLMSKLKYDAATIGNHDFDNGVDGLYAQLPHAEFQFVTSNYDFSNTILDTHTKPYKIFKKDNIKIGVFGLGIELNGLVNPSMYKETKYLDPIETSQEMTRILKAEKGCDLVICLSHLGYHYKNDLDKISDLKLAKATKDIDLIIGGHTHTFLTKPTVLKNIDKKNVLVNQVGCYGINLGRIDFYFDNSMNKLAEGTSIIV
Svalbard_MAG_Chloroflexota_Sva-88_[JADWMK000000000] (Chloroflexota)
k141_629079	peg.1008	k141_629079_9940_9500	9940	9500	-	Ribonuclease HI (EC 3.1.26.4)		Extracellular	MSKIPRVTIYTDGACSGNPGPGGWAALLRFGSHEKELSGSVLNTTNNRMEMTAALEALKSLKSPCQVDFHTDSEYLRSGITKWMDNWKRRQWKTSHKKPVKNQDLWKALDHAVQPHQITWHWVKGHAGHRENERVDKMARQAVQSQ
Svalbard_MAG_Chloroflexota_Sva-51_[JADWMJ000000000] (Chloroflexota)
NODE_17207_length_3839_cov_5.335359	peg.270	NODE_17207_length_3839_cov_5.335359_2256_2921	2256	2921	+	putative nuclease		Extracellular	MVRPGRVSINKLLTTLFFLLSLSVQAETLEGKVVKIADGDTLSLLTSPSRQVKVRLAGIDAPEKAQPFGNKAKKALAALTFQKQASVAVETEDRYGRTVGRVMVGGLDVNAELVRQGMAWVYRKYTSDQKLYALEVEAKLAKRGLWSSQHPIEPWLWRRGKRGVEHNPSVVAGMIVANKRSHVYHLPECPSYSMVSEKNRVLFPVEALAVNNGYRKAGNCP
Svalbard_MAG_Gammaproteobacteria_Sva-25_[JADWMH000000000] (Gammaproteobacteria)
NODE_3388_length_8170_cov_6.942822	peg.1139	NODE_3388_length_8170_cov_6.942822_3938_4582	3938	4582	+	Endonuclease I precursor (EC 3.1.21.1)		Extracellular	MPWKTFTVVALLLAMLIAGYKQESQSSSPPEGASTYREIRPLFWSKLYPRGGTTLYCGKRFSSRHGKKINIEHVFPMSWVTRTLHCGDRNKCRRTSRRFNRIEADMHNMYPALAKVNKTRSAMAYDLIKGETYYYKGCDFEVDFHKRKVEPTSSARGKIARAMLYMADAYNLKLFSKQKKLLLKWHRANPPTREEKQRNRRIEEIQGKANRYIQ
Permeable sandy sediments, Australia (Kessler et al., 2019)
Australia_sand_MAG_Acidimicrobiales_bacterium_MetaBAT.bin.19_GCA_004282895 (Actinobacteriota)						(Kessler_02)
SHLQ01000032.1	peg.992	SHLQ01000032.1_4050_1861	4050	1861	-	5'-nucleotidase (EC 3.1.3.5)		Cell Wall	MPATIVAEADTPTMGTDGNDVILGTDGNDFIDGGAGNDIICGGDGNDILIGGLGNDSIYGEDGRDVLRGNLGRDLLVGGKNIDRLSGGSGADRLVANKGNDRMFGGSGADVLLGGGGPVDRVNGGGGTDVCNDPQDTTRFTNCEAGDGATDFELKIIHINDHHSHLNPDSGDLDLGGASTRVSLGGFPSVVTKMKELEVTADNVVKVHAGDAITGTLFYSLFKGEADAALMNEICFDIFELGNHEFDDGDEGLVNFLDFLEAGGCDTAVLGANVVPAVGTPLAPTSPDDRVKAYRVMEFGGEKVGFVGLDIANKTKNSSSPLKTTQFLDEMTTAQAYINVLTRMGINKIVLVTHIQFANDMELAAGLTGVDVIVGGDSHTALGNGLAALGVSTAGDYPV…
SHLQ01000024.1	peg.819	SHLQ01000024.1_16418_16912	16418	16912	+	Staphylococcus nuclease (SNase) domain		Extracellular	MRLVALLALLVVVACAPAEPADDLLTIAEVVDGDTIIVSHGSNREIVRLLGIDTPETVDPNRPVQCFGAEATARLKELLPERTAIVLLRDREARDQYGRLLGYIYVGDVLVNEVMLAEGLADLSIYPPNDTLRPQLEAAAKKARTASVGLWSACGGPDVPLDPS
SHLQ01000122.1	peg.2397	SHLQ01000122.1_6182_7129	6182	7129	+	Staphylococcus nuclease (SNase) domain		Extracellular	MTSDTKTLEYQGFLLRYVCVLTLLVTSCTSGLSTTSSDVSDDEVSPAATTGQNAEISTVFPSEEGITVTVDRIADGDSLSVIGPEGSLRVRLIGINAPEGDECGGPEARTALTELLSSGEITLRPWPAEFDEFGRHLGFLTVDQTFVNLELVASGNAVARAQSDHNYAEPFEDAETAAIDAGLGLWAPDACGSPTSAMVRISAVTDDAPGDDRANPNGEWVEITNDGTTSADLTGWAIRDESTRHRYEFDEIVLDPGQTARLHSGCSDDRFDDRFDDRIDLYWCDPEPPIWNNSGDTVFLQDANGNNVDVVRTGD
Australia_sand_MAG_Acidimicrobiia_bacterium_MetaBAT.bin.17_GCA_004283105 (Actinobacteriota)						(Kessler_12)
SHLN01000250.1	peg.2277	SHLN01000250.1_1150_344	1150	344	-	Staphylococcus nuclease (SNase) domain		Extracellular	MVKRTALLVAIALLATACNGAAAPTVPAGTEPVVRVLDGDSLVVDVGGTETEVRLLGINTPERDECFDQEARARARELAGERVRLAGGDTDRFGRLLAYAYTEDGTLINQQLVAEGMALALSTDHALEADFKAAEQDAFDERLGRWQTDACGPPGDTDLAIEELNYDAPGDDSQNSNGEWIDIINEGSNATALGGWSIQDESSSHRFRFPDGFVLSSGARVRISSGCGTPSADHLFWGECDGDAVWSNSGDTAYLLDVSGNVVDRFAF
Australia_sand_MAG_Flavobacteriaceae_bacterium_MetaBAT.bin.5_GCA_004282915 (Bacteroidota)						(Kessler_03)
SHLO01000130.1	peg.922	SHLO01000130.1_710_3793	710	3793	+	Extracellular deoxyribonuclease PA3909 (required for catabolism of external DNA)		Extracellular	MKKNYFLGLIFSLIGLVSYAQPCTDLFMSEYVEGSGNNKAIEIYNPTGADILLTGSYDIQIYFNGAAVAGSTISLVGTIPAGDAFVVENPGEAIGITEDQQSTLLSFNGNDTVVLRNGGVNIDIIGQIGFDPGAQWVGAVCTQGTQNGTMIRNAGVQAGDNNGADVFDPDAEWTCYNQDTFADIGFHTNVCVPSNEIQLQLPIGTDISCGFNYNFGIQNIGTNTDTVIRIQNIGAVDLTISGLGLTTGIDFSLIGTPGLPLVIPPGGNQDITVRYNPTLLGLLTDSLTITSDDANEGICTVNLEGIGSSLCGTSTTVIAEQDFESAASDTWNYTPNHAPIVDHWYVTNNLTNIPTAQSAASFWGITDLERAGHFGFTHEITFDAVDVSAYSNVELSFYY…
SHLO01000294.1	peg.1518	SHLO01000294.1_1682_768	1682	768	-	5'-nucleotidase (EC 3.1.3.5)		Periplasmic	MKRREFINQTAAATSLVTLGGMGLSSFSLAKTTKITILHTNDVHSHIDPFGPDHGRNPNQGGVSRRAKLIERYREENPNTLLLDAGDIFQGTPYFNYYGGELEFKLMSMLKYDLATIGNHDFDNGIDGLYKQLPNAKFEFVSANYDFSNTIMDSHVKPYKVFRKGRIRIGVFGLGIELKGLVEKKMYKETKYLDPIEIAQDMTKTLKEERNCDLVICLSHLGYNYRNSEDKVSDLKLASATKDIDLIIGGHTHTFLKKPTIVKNINGENVLVNQVGCYGLYLGKIDFYLGTDKNKSADGTTIIV
Australia_sand_MAG_Flavobacteriaceae_bacterium_MaxBin.003_GCA_004283005 (Bacteroidota)						(Kessler_08)
SHLJ01000001.1	peg.14	SHLJ01000001.1_23678_21819	23678	21819	-	Endonuclease I		Extracellular	MKKIYILILLISSLCYSQPPAGYYDSATSSGFTLKTQLKEIINDSNDGLTTEYLHTNQGYDNLFTGYVATDSDSYYENDGTVLDIYSERPATVDAYNYNHGVNQCGNTAAEGTCYNREHIFPQGFYSEQEPMRSDIHHVIPTDGFVNNGRGNLPFGVVTSVDDTYSNGSRRGGGNNYGYTGNVFEPIDEFKGDVARMMLYFAVRYEDNWNDTGWDSPTTTNNPLNGTSDQYYDTWFVSLLLDWHNSDPVSQREIDRNNAAFTYQNNRNPFIDVPAYANAIWNPSSDTEAPSAPTNLLASNPSASTIDLSWDASTDNVGVTSYDIYVDGVNTFNSVATSFTAFGLVGNTNYCFTVYARDAANNISTVSNTSCETTTGGGGSTTDLFFSEYIEGTSNNKIL…
SHLJ01000059.1	peg.881	SHLJ01000059.1_3664_2858	3664	2858	-	DNA/RNA non-specific endonuclease		Extracellular	MKRKTIYSIIAILILVGIYGYNYYLDHKVQQSLYDQGAATKTDTNTFFLPTSTTGQIIHHDGYSLSYHEAYEQAEWVAYELKASHVTSSNFKRPYFEVDKAVKTKSAHWKNYKKSGYTRGHLCPAGDRKYSKEAHDETFLTSNISPQSGNFNGGVWNRLEQKVRYWAKRNDGVFVVTGGVLKKGLPTIGDERVAIPSHFYKILVNYNNGDPKMLAFLIPHKDSKKPLYSFVVSTDSIEALTGIDFFPQLEDTIEDELEASSNYKNWSF
Australia_sand_MAG_Rhodobacteraceae_bacterium_MaxBin.036_GCA_004282955 (Alphaproteobacteria)						(Kessler_05)
SHLS01000015.1	peg.337	SHLS01000015.1_14401_15258	14401	15258	+	Staphylococcus nuclease (SNase) domain		Extracellular	MKQSIVKIVTIALLTGAPIGLWLGGFSAFGKTRAETSHSLLTQGETGQVSYVIDGDGFILESGVKVKLAGIEAPQMAWPEQNRDAFPLADEARDYLDQLIKNQTAGLYYGGETRDRYDRALAQVWLMDENGQKKTWLQEAIVRAGYARVYPWPDQALDIERLFEAEKEARKARRGIWNNRRTKSFYKIRKPDPNPLAQYVDSLQLVEGIIVSTADIKGTVYLNFGSDYKTDFTVGIGKKYVKTFSKAGLDPVGLEGARVRVRGWLELQNGPVIWIADPRRLEIIR
Gulf of Mexico, non-hydrothermal control sediments (Dombrowski et al., 2018)
Guaymas_basin_MAG_Ignavibacteriae_bacterium_B8_G11_GCA_003644835 (Bacteroidota)
QNDL01000018.1	peg.184	QNDL01000018.1_4492_2717	4492	2717	-	5'-nucleotidase (EC 3.1.3.5); 2',3'-cyclic-nucleotide 2'-phosphodiesterase (EC 3.1.4.16)		Periplasmic	MNVKTKLILISLITLVLSTTVIFAQTVKIKLIETSDVHGAIFPYDFQNDTTTNSSIAQVHTYVNGERRNINQEVILLDNGDILQGDPAVYYYNYEDTVSKHLYADVMNMMEYDAATIGNHDIETGHPVYDRFRKQLSFPWLSANVVNTSNNEPYFEPYTIIEKEGVKIAILGLITPAIPNWLPAHIWEGMVFEDMIESAKKWVAIIREKENPDLLIGLFHAGVDYTYSNLTADTYKNENASRLVAEKIPGFDVVFVGHDHAGWNFNVVNTAGDSVLILGPLSRAKTVAVANITMLFNDETGKWDKINSSGEIVEVKDYRPDNIFMNKYLLELNRVENYVVMPLGQIKRTVSSKESIFGPSEFVDLIHIAQFDITGADISFASPLSFNVTLDSGWVRVRD…
QNDL01000031.1	peg.269	QNDL01000031.1_3704_6040	3704	6040	+	5'-nucleotidase (EC 3.1.3.5)		Periplasmic	MTKGFLHFTFIFLFTVFNYNTVAQGDVLTILHFNDSHSTLSSLGPRTIDLEGTQGGMARVASIIGLTQMTEPNVLLLHAGDVSIGDLFFTKYFAAAEFQLMNSLGFEAMAVGNHEFDLTPDALLGALQASFDPGEGFPLVSSNLIFDGTTPQLESYIEPYTIIQKGPVKVGIFSLLTPETNIFSQPLPIIVSEDIVEKAAEMVTTLSGFNCDVIILLSHLGVGYDQLVASYVPGIDVIVSGHDHYKFETPLTITDPVGGTTLLVQAKSNYMYAGKMKLEINGDDVQLLEYQLIHLDENIPEEPTIKAVVDNLILGIEATYGPVYSQQMGYANAFFEEEATDLISLGAHDTPIGNLVTDAFKSAFATDIAIQAGGSTALPLWKGPLVAADVFRVNGYGFN…
Guaymas_basin_MAG_Bacteroidetes_bacterium_B1_G11_GCA_003650305 (Bacteroidota)
QMOV01000045.1	peg.1404	QMOV01000045.1_2462_3721	2462	3721	+	Endonuclease/exonuclease/phosphatase		Extracellular	MKKKLLITLLVFACALNEAASQETFKIMFYNLLNFPDQSSSKIQDLEVILEDYNPDLFMVCELNNQTGANAILSSLQTINPNYSSATFVTNSSDDAIGDSNDLQNFIYFDSSKFILESQTQIQTIFRDFNHYTFKLNTTDQISNPIIIHFIVCHLKSSQDDPNPDLRFLMVEDLTNYLDGFPSSDYFILGGDLNVYTNSEPAFLELTDVTNNITFIDPANRVGSWHNNITYIDVFTQSTRTQTGLGGATGGFDDRFDFILTSENMLTNPDIFYVNNSYQVYGNNGNINCYNQEINSSNCDGVDFNSTIRNVLYNMSDHLPVILELQTNETLSTNNFNLKQAFSIIGSNIVKNELSIQIDATFFESDFVYIYNTLGQKIITYKVQDINLLRVNVSNLSNG…
QMOV01000002.1	peg.132	QMOV01000002.1_54420_55175	54420	55175	+	5'-nucleotidase (EC 3.1.3.5)		Periplasmic	MNFKYFILGVYICFFSSCKQETHLSKIEGKRIEINDTLSSNQAIEDYIKPYREHVEKDLDSVLAYSVDTYTKNNGDLNTAIGNFMADAVFELSNPIFKSRTGKDIDMVLLNHGGIRSIISKGDITTRTAYEIMPFDNIVVVAELKGTYVLDLVSYLQNARRAHPISKLNIKLGSNFELIEATINKEPIDVNRTYYVATNDFLMNGGDRMTFLKKRDSLYVLDYKIRNLLIDYFKKVDTINPVIDDRFIQIK
QMOV01000002.1	peg.133	QMOV01000002.1_55188_56102	55188	56102	+	5'-nucleotidase (EC 3.1.3.5)		Periplasmic	MKRRNFIQQTAATTALVTLGGLGLQSFTTSRTKKITILHTNDVHSHIIPFGPNNGRNANKGGVARRASLIESIRAENPNTLLLDAGDIFQGTPYFNYYGGELEFKLMSMLKYDAATIGNHDFDNGIDGLYAQLPHAKFDFVSANYDFSNTVMDTHVEPYTIFKKEGIKIGVFGLGIELDGLVGKNHYKETKYLNPIEIAQDMSRILKTEKQCDLAICLSHLGYNYRNNPEIVSDVKLAKATKDIDLIIGGHTHTFLRKPTIEKNIEGKNVLINQVGCYGLYLGKIDFYFDSDKSKAANGTSIIV
Guaymas_basin_MAG_Candidatus_Bathyarchaeota_archaeon_B1_G12_GCA_003662745 (Bathyarchaeia)
QMYQ01000394.1	peg.1807	QMYQ01000394.1_1053_529	1053	529	-	thermonuclease		Extracellular	MEIDAQGIVTKVVDGDTLDVSNFGRIRLADINTPESDEAGYYEAKNYLSSLVYNEFVYIDKDEKLDPYERFVCVIYVRWNTTHLLNVNKALLLKGVAKISNYPNEFNPASWNLYIYSPTSRGGSGGGSNGGGTNDEGGNGDGGGSNGIPSELLLLVIALLGILLLMIILDALGK
White Oak River sediment (Baker et al., 2015)
MAG name (GTDB taxonomy)				IMG Gene ID	IMG Locus Tag	Predicted function	Note	PSORTb localization	Amino acid sequence
White_Oak_River_MAG_Bacteroides_sp_SM23_62_1_GCA_001304505 (Bacteroidota)				2656310928	Ga0111176_10212	endonuclease_G		Extracellular	MSRKQTYTAITALLVIGAATVTFFAVWKNPSSITAELPPMNIILSVDDIGDGIPAVTTGQILQKSGFWLAYNEEFEQADWTAYILTRSMVMTGDEPRSDNFRADTGVVTGSAIPDDYRGSGYDRGHLVPAADMKWSPTAMRESFLMSNMSPQKPGFNRGIWRRLEEKVRDWAVQNDSIFVITGPGMSGTNEFIGENRVAVPAYYFKIIVDISYPTYKGIAFLMENNSATGDLFNYAVTIDSIENLTGFNFFPTQQERYIEYIESNINIHLWE
White_Oak_River_MAG_Betaproteobacteria_bacterium_SG8_41_GCA_001303585 (Betaproteobacteriales)				2656876630	Ga0111145_1007188	endonuclease_G		Extracellular	MIEIPSFRPETRYGIPTADLYLMNRQYIVGYSFLFRQPRWALELIDEDNIAIKENLFRLDNFRIDLRIPEKFRSTLKDYSAEKHPVDKKSLWDRGHLVSSADRRSKFVLNSETFLLSNMSPQARGFNRGIWKDLEEAVRHLARQTDQYVEVYAVCGPLFDVDDDIHVIGTSRVVVPHGYFKSVLAERKTGRFDMWSFMIPNEEQSKPLSSFQCTTDEVERRAGLSLWDRLRGEDGDELRRVKKKMWSLAGSTKKAARKKKTTKT
White_Oak_River_MAG_Candidate_division_TA06_bacterium_DG_24_GCA_001302835 (candidate division TA06)				2656867211	Ga0111224_100650	5'-nucleotidase/2',3'-cyclic-nucleotide_2'-phosphodiesterase_/_3'-nucleotidase		Periplasmic	MMKYTRMRSALLALVLALIVLGSAQADEYQHLIILHTNDIHGSLAPVDAWWLNPDFPPPVGNAAAAMTIIDRERANAEKHGYGFLLLDAGDFYQGTPLGDFSRGEAVIEFLNHAGYDVMSLGNHDYADGQENLYERAAQADFPFLGANILIEQTGELPPYARRHIKLERGGVKIGIFGLITQYMKGMARPEDIEGLEFLEEAPVAAECVEELRAEGVDIIIGLTHIGYRHDRRLVQQVRGIDVIIGGHSHTGLRDPYESFSNHTVVCQTFGHLTTVGRLELLIDRETNRIAGYEGKLFELYAEEVPLDQEALALVGKWVEKAEQGLDEVIGSSAAELTRAGMEESPMGNLITDAMRLRFGVDVVMHNSGGITGTLPKGVLTYRNAYEADAYANTVVTMV…
White_Oak_River_MAG_Candidate_division_TA06_bacterium_SM1_40_GCA_001304185 (candidate division TA06)				2656825821	Ga0111194_11185	5'-nucleotidase/2',3'-cyclic-nucleotide_2'-phosphodiesterase_/_3'-nucleotidase		Periplasmic	MMKYTRMRSALLALVLALIVLGSAPADEYQHLIILHTNDIHGSLAPVDAWWLNPDFPPPVGNGAAAMTIIDRERANAEKHGYGFLLLDAGDFYQGTPLGDFSRGEAVIEFLNHAGYDVMSLGNHDYADGQENLYERAAQADFPFLGANILIEQTGELPPYARRHIKLERGGVKIGIFGLITQYMKGMARPEDIEGLEFLEEAPVAAECVEELRAEGVDIIIGLTHIGYRHDRRLVQQVRGIDVIIGGHSHTGLRDPYESFSNHTVVCQTFGHLTTVGRLELLIDRETNRIAGYEGKLFELYAEEVPLDQEALALVGKWVEKAEQGLDEVIGSSAAELTRAGMEESPMGNLITDAMRLRFGVDVVMHNSGGITGTLPKGVLTYRNAYEADAYANTVVTMV…
White_Oak_River_MAG_Candidate_division_TA06_bacterium_SM23_40_GCA_001303705 (candidate division TA06)				2656826429	Ga0111195_100236	5'-nucleotidase/2',3'-cyclic-nucleotide_2'-phosphodiesterase_/_3'-nucleotidase		Periplasmic	MMRYTRMRSALLALVLALIVLGSAPADEYQHLIILHTNDIHGSLAPVDAWWLNPDFPPPVGNGAAAMTIIDRERANAEKHGYGFLLLDAGDFYQGTPLGDFSRGEAVIEFLNHAGYDVMSLGNHDYADGQENLYERAAQADFPFLGANILIEQTGELPPYARRHIKLERGGVKIGIFGLITQYMKGMARPEDIEGLEFLEEAPVAAECVEELRAEGVDIIIGLTHIGYRHDRRLVQQVRGIDVIIGGHSHTGLRDPYESFSNHTVVCQTFGHLTTVGRLELLIDRETNRIAGYEGKLFELYAEEVPLDQEALALVGKWVEKAEQGLDEVIGSSAAELTRAGMEESPMGNLITDAMRLRFGVDVVMHNSGGITGTLPKGVLTYRNAYEADAYANTVVTMV…
White_Oak_River_MAG_Candidate_division_Zixibacteria_bacterium_SM23_81_GCA_001304015 (candidate division TA06)				2656841321	Ga0111203_1132	endonuclease_G		Extracellular	MNRRVLGFLSLRGLPLTATVLMSLSCAREETQAPVQALGQGTNTSEIHSKHFFYGCPMGTDATNDLIIRDIYALSSNDRTKFADWVAYRLDEKSVSGDATTRRNFKADPWLDDAETLETDDYDGAWEDLSVDRGHQAPLASFKGTDFWAQTNYLSNITPQKSALNQGPWKRLEEKVRGLVEAGHVVYVITGPLYERGFPALPGADEPHQVPSGYWKIVALETDSVICASFMFDQETPRDNPIVSHLCTINDVEAKSRLDFLWQLPDDIEEKIESDTFQAWARANFD
White_Oak_River_MAG_Candidate_division_Zixibacteria_bacterium_SM23_81_GCA_001304015 (candidate division TA06)				2656841423	Ga0111203_11521	Exonuclease_III		Extracellular	MMSSRTRKRSLCFLLLLFMSACPFLLPTQAAALRIAQYNSLNYPGSTGPQRDPNFRHIIAQFDPDVLVMEEFHDWADMNQFLSNVLNYGQPGTYAAAPFVDGYDSDNAMFYKPDKVDYLSHYVIDTDLRDIDEWKFRPDGYTADEASIRIYVVHLKASQGSDNEQKRLAEVQAMRTRMETFPVGQNYMVAGDFNIYNSNEPAYQWMVSTDPGSAGVVHDPIDRVGNWHDSWTFRDVHTQSTQRVSFAGGATGGMDDRFDQILISHACDDDEGISYISGSYIAFGNDGLLEPSRLDSAINSPPNQAVPETTANALYYASDHLPVYLDIQVPAKIQTVTSLDFGTVIVGATAEENLRVFNVADPPADELNYELIVPSGFSAPSGSFSVGAQDSSDHTISMN…
White_Oak_River_MAG_Candidate_division_Zixibacteria_bacterium_SM23_81_GCA_001304015 (candidate division TA06)				2656842699	Ga0111203_17212	5'-nucleotidase/5'-nucleotidase_/_UDP-sugar_diphosphatase		Periplasmic	MNNTIRSTFYVSLFFSLLLCASGLSLASEPIIIDIVYTNDIAGHIGSSEATFLNREFPPIVGGAATAGRYICCAREQAEKKDHGFLLLDAGDIFQGTPVGTLTKGEAIIHAMNMLGYDALGIGNHEYDEGVENLRRLSKIAKFPFLSANTIDAKTGKIVDYARPYVIKDVKGLKVAIIGLTTADTPIYAFPKNVENLKFLPVAPVMEKYVKEVREKGADMVIGLVHMGIPYDPEEGWGEIEERKQRGEKKQWRLNAMELAHQVSGIDLMFCGHIEKGYREPWEDPSHHTLLFQNYGRFTGLGQVTLEVDPQTKSISGYSLPAVDGGLITLFEDEFCPLNAMCVKVDSLIAEAEKGMDEPVGQTLTRLHRGDAATNLMGHVTMDAMRERTGADFAFTNLG…
White_Oak_River_MAG_Gammaproteobacteria_bacterium_SG8_11_GCA_001303045 (Gammaproteobacteria)				2656389430	Ga0111150_11616	deoxyribonuclease-1		Extracellular	MKPWYWLWIGISITSVSYADQFQIPFYQDAEKLFWENVYPNGGWTLYCGERFENTSNVVIDEIYAKEWAMQHLQCESLEQCRSQNAKFSRIESDLHNMYPALPVVAKARADYPFGPIAGEFRDFFECNFEYDARDRIAEPRSTAQGNIARAILYMHVEYDLPLENEMLVRMLDWNRADPPSKDEIRRNDLIEKLQGTRNPFIDNPAQAETLLAKKKTEPPQTVEVF
White_Oak_River_MAG_Gammaproteobacteria_bacterium_SG8_30_GCA_001303245 (Gammaproteobacteria)				2656380559	Ga0111152_103633	5'-nucleotidase		Periplasmic	MLEPLPCRLRSAAIACLVAPLLLACQTQAHRPEPAAAEPFSLRVLHINDHHSRVAPDNGGSLRLDGEPTDVSFGGFPQLVSAFAEFERGADNLLKLHAGDAITGDLYFTLFHGEADADLMNQVCFDAFAVGNHEFDAGDAGLKRFLDYLSKRTWDCRSPSLGANVEPEVGVSPLARFDADDYLLPHVVLERGGRRIGIVGIDVAVKTKASSNPDAGTRFLDEAATAQTQIDVLRAQGVDIIVLLTHVGYRADLELARRLSGVDAIVGGDSHTLLGEQFGRYGLSPEGPYPTRLANADGDTVCVVQAWQYTWVLGVLDLRFDEAGRVLSCEGTPVLLVGDDYRRHGEALAGAARERVLRAVQSSEVLRTFEPDPHAERVLDVYRNQIRTFTGEQLADVPQ…
White_Oak_River_MAG_Anaerolineae_bacterium_SG8_19_GCA_001303105 (Chloroflexota)				2656895993	Ga0111142_13855	5'-nucleotidase		Cellwall	MPESSQLRLVSYRSDRYLIEGDATKGPVPAIVPAAGVMPPRSPGRRRPFRLKIFHLNDLHGNVVKFTRFGSKPVFSKVVWRVEEVRRQWARKENAAALFLTAGDDMAGSVFDELLGQKDPLHAGYHLYSAAGVDAGIIGNHDLDMGTAQLAHSIAQDAGFPLLAANLVHDPPLAYPAALIAIKGVRVGLIGLTTSAQIKWCQDALEIADPVQTLHNLLPAIQPLCDVLIVLSHLGNSTEARSAEVPRVGDVELARSLPAGSVNLIVGGHTHQALNCGGLEAANVVNGIPIVQAGSLGQYLGEVTLTIADGDNATVTDARLIQTDDLPVAKSFERDWIQPLIYALSPIFNQDLGYVQPHQDLTTEAIRNDFNAGESALANFITDAIVDRCRHHGFRVDLA…
White_Oak_River_MAG_Dehalococcoidia_bacterium_DG_22_GCA_001302685 (Chloroflexota)				2656853265	Ga0111208_10422	micrococcal_nuclease		Extracellular	MKSGWPPFVIALLLLAACGGETALPTLTPTPRMTPTGTPSLTASPMPSTASPTATPSATAGRTAAKVVRVIDGDTIVVAIDGLEYRVRYTGIDTPETVDPRKPVECYGREASQRNRELVEGRTVELEKDVSETDQYDRLLRYVWVDGEMVNAVLVDEGYAMVVTYPPDVKYQELFLELQRQARAEGQGLWSVCLTPTVCPPDGPICDYSGTCEPVIKGNISKTTGEKIYHVPGGEFYDKTVIDEAEGERWFCTEQEAIEASWRRSKR
White_Oak_River_MAG_Dehalococcoidia_bacterium_SG8_51_3_GCA_001303565 (Chloroflexota)				2656884351	Ga0111146_10113	nuclease_homologue		Extracellular	MQTGVVDTVIDGDTFTLTTDEIIRLANVNAPEKDSPNAAKTREKLSKLIGNKYIRYNEVAKDTYGRVVAEVYVNSTYVNDEMRKYISLL
White_Oak_River_MAG_Dehalococcoidia_bacterium_SM23_28_1_GCA_001303625 (Chloroflexota)				2656301084	Ga0111178_1625	micrococcal_nuclease		Extracellular	MKSGWPPFVIALLLLAACGGETALPTLTPTPRMTPTGTPSLTASPMPSTASPTATPSATAGRTAAKVVRVIDGDTIVVAIDGLEYRVRYTGIDTPETVDPRKPVECYGREASQRNRELVEGRTVELEKDVSETDQYDRLLRYVWVDGEMVNAVLVDEGYAMVVTYPPDVKYQELFLELQRQARAEGRGLWSVCLTPTVCPPDGPICDYSGTCEPVIKGNISKTTGEKIYHVPGGEFYDKTVIDEAEGERWFCTEQEAIEASWRRSKR
White_Oak_River_MAG_Candidatus_Thorarchaeota_archaeon_SMTZ_45_GCA_001563335 (Thorarchaeales)				2741365366	Ga0197632_11979	nuclease-like_protein		Extracellular	MKARWTWFILLSLVLSQFSMFLSCCYAMEVDKTVVVSRVIDGDTFEVSSGQRVRLADIDAPENGQAGFYEAKNVLSDLVLDKTVYLDIDDLYQTDKYGRLVCVVYVRVDSSSYKNVNKALLVEGVAVIKNYNNEFNPYSWTLYENVNSSSDVPAFPFNLTDFSFDFHDEPEEVNPAIIVFGILVVVAIALVALIVRQDKIAKIKEKHSPNSSTKLLVTRECILLHN
White_Oak_River_MAG_Hadesarchaea_archaeon_DG_33_1_GCA_001515195 (Hadesarchaeota)				2656880078	Ga0111211_12314	micrococcal_nuclease		Extracellular	MAPKIRKKIPCRLTFVGLACFLLLLVGIVTAVNNNSKSSSLGSHPPRIERRGLVTQVMDGDTIVISDERVRLVGIDTPELHPTPEPGALEAKQFVEELCFGKEVGLDVDDLEPKDKYGRTLAIVYVNMDNSWVNLNAELLRVGLAEILYIPPSEFNPYRWLESEN
White_Oak_River_MAG_Crenarchaeota_group_6_archaeon_AD8_1_GCA_001273385 (Bathyarchaeia)				2656401527	Ga0111169_11911	nuclease_homologue		Extracellular	MKTKYFMVFLLALLFLTVFTKSFSIRVNGQDNYYYRDFEWDYDGKTWTWSLSIPQYLYEEYKSVPVFDRLRDGPGGYGFLTTTNDYYIESVAEKLQEAADGEGYGSFDEVSFVLAFVQSLDYTSDNVTSGYDEYPRFPIETLVDNGGDCEDTSILFATLTLIMGYGTVYLSPPNHYAVGILGDDLDGYYFTYGEKTYYYCETTGEGWKIGDLPEELVGVEAAIYPIRDWLQYVPDYVYVPLPSPTPSSGEDMIEVYVTEVVDGDTFSTFQGYTVRLADVDAPEFGEVGFVESTVFLESLIENKTVILDIDDISRTDSFGRFVCLVFLDWNSTHYLNVNQVLISEYHAVIDDFSNNEFNPYFWTVFLLKDQAPLPTPSFTPSPTPTIAPIPSPTGFVIDQ…
White_Oak_River_MAG_Crenarchaeota_group_6_archaeon_AD8_1_GCA_001273385 (Bathyarchaeia)				2656401567	Ga0111169_1204	Endonuclease_YncB,_thermonuclease_family		Extracellular	MIKKSLLFFILFFLFLFSFTKTGFCVEVDGTALVTNIIDGNTFDVYTEDTIRLADINTPELDEPGGQEAKDFLSDLIYMKPVYLDIDDYYQFDTTGTRIVCVVYTYYNSTHLLNVNKVLLNEGYAVIDNNDNEFDPNSWSLYVLNPTTSSPSPTPTISPAPTITPTPTSSPIISPSPTETPQPSTSPIDPLVLGLIIVIVILGSVILFLLFRKK

## Sheet: Supp. Table 6
Supp. Table 6. Presence-absence of key genes required for de novo synthesis of nucleotides among Tenericutes genomes.
		Ca. Izemoplasma acidinucleici	Ca. Izemoplasma sp. ZiA1, GCA_002285055	Bacillales bacterium UBA3566, GCA_002376065	Ca. Izemoplasma sp. HR1, GCA_000755705	Ca. Izemoplasma sp. HR2, GCA_000753575	.	Tenericutes bacterium 4572_104, GCA_002084435	Tenericutes bacterium HGW Tenericutes 1, GCA_002839155	Tenericutes bacterium HGW Tenericutes 5, GCA_002839125	Bacillales bacterium UBA5729, GCA_002419505	Bacillales bacterium UBA5732, GCA_002419445		Bacillales bacterium UBA1427, GCA_002329485	Staphylococcus sp CAG 324, GCA_000433035	Firmicutes bacterium CAG 313, GCA_000433995	Acholeplasmatales bacterium DTU056, GCA_001484045	Mollicutes bacterium Phil14, GCA_001940985	Coprobacillus sp CAG 698, GCA_000431235	Acholeplasmatales bacterium DTU067, GCA_001512985	Bacillales bacterium UBA3946, GCA_002385575
5-Aminoimidazole Ribonucleotides Biosynthesis:	Amidophosphoribosyltransferase
(5-phospho-α-D-ribose 1-diphosphate ->	Phosphoribosylamine—glycine ligase
5-amino-1-(5-phospho-β-D-ribosyl)imidazole)	Phosphoribosylglycinamide formyltransferase 1
	Phosphoribosylformylglycinamidine synthase, synthetase
	Phosphoribosylformylglycinamide cyclo-ligase
IMP biosynthesis:	5-(carboxyamino)imidazole ribonucleotide synthase (ATP)
(5-amino-1-(5-phospho-β-D-ribosyl)imidazole -> IMP)	N5-carboxyaminoimidazole ribonucleotide mutase (catalytic)
	Phosphoribosylaminoimidazole-succinocarboxamide synthase
	Adenylosuccinate lyase (catalyses two steps)
	Bifunctional AICAR transformylase/IMP cyclohydrolase
Adenosine nucleotide de novo biosynthesis II:	Adenylosuccinate synthetase
(IMP + Aspartate -> ADP)	Adenylosuccinate lyase
	Adenylate kinase
Adenosine deoxyribonucleotides de novo biosynthesis:	Ribonucleoside reductase
(ADP -> dATP)	dADP kinase/ nucleoside-diphosphate kinase 1/Adenylate kinase proposed*
Guanosine nucleotide de novo biosynthesis I:	Inosine-5'-monophosphate dehydrogenase (EC 1.1.1.205)
(IMP -> dGTP)	GMP synthase [glutamine-hydrolyzing] (EC 6.3.5.2)
	Guanylate kinase (EC 2.7.4.8)
	GDP reductase/ribonucleoside reductase
	dGTP kinase/Adenylate kinase proposed*
Pyrimidine deoxyribonucleotides de novo biosynthesis:
	Cytidine/uridine kinase
	Cytidylate kinase
	Ribonucleoside diphosphate reductase
	Adenylate kinase proposed*
	Cytidine/uridine kinase
	Uridine monophosphate kinase
	Ribonucleoside diphosphate reductase
	Thymidylate kinase
	Thymidylate synthase
	Thymidylate kinase
	Adenylate kinase proposed*
Pyrimidine ribonucleotides de novo biosynthesis:	Carbamoyl phosphate synthetase
(glutamine + hydrogencarbonate -> CTP)	Carbamate kinase
	Aspartate carbamoyltransferase
	Dihydroorotase
	Dihydroorotate dehydrogenase
	Orotate phosphoribosyltransferase (EC 2.4.2.10)
	Orotidine 5'-phosphate decarboxylase (EC 4.1.1.23)
	Uridine monophosphate kinase (EC 2.7.4.22)
	UDP kinase/ adenylate kinase proposed*
	CTP synthase
*Kube M, Mitrovic J, Duduk B, Rabus R & Seemüller E (2012) Current view on phytoplasma genomes and encoded metabolism. The Scientific World Journal 2012: 185942.
