# Supplementary material for: Genomic insights into diverse bacterial taxa that degrade extracellular DNA in marine sediments
Source: Nat Microbiol. 2021 Jun 14;6(7):885–98. doi: 10.1038/s41564-021-00917-9 (PMC8289736; doi:10.1038/s41564-021-00917-9)
Supplement: Source Data Fig. 1 — GenBank numbers of reference sequences used in phylogenetic tree. 16S rRNA gene sequences of query sequences added to the tree. The tree was based on the global SILVA alignment for 16S rRNA genes94. Relative abundances of 16S rRNA gene sequences in microcosms from taxa presented in Fig. 1. Relative abundances of 16S rRNA gene sequences in SIP gradient fractions used for statistical comparisons, and presented in Fig. 1. [file 41564_2021_917_MOESM4_ESM.xlsx]

## Sheet: Tree ref. sequences Genbank no.
Genbank accession	Taxa name
JX412957	Thalassotalea piscium
AY579750	Shewanella sediminis
AY579752	Shewanella atlantica
AY690336	Nitrosococcus oceani
AY962293	Lutibacter litoralis
CP000142	Pelobacter carbinolicus DSM 2380
CP000859	Desulfococcus oleovorans Hxd3
FJ873271	uncultured bacterium
FJ873328	uncultured bacterium
EF117253	Filomicrobium insigne
GQ414577	Shewanella halifaxensis
EF442984	Desulfoconvexum algidum
FM179869	uncultured delta proteobacterium
FM242367	uncultured alpha proteobacterium
FM242445	uncultured delta proteobacterium
EU086772	gamma proteobacterium endosymbiont of Siboglinum fiordicum
AB015534	unidentified proteobacterium
KT159732	Inmirania thermothiophila
AB806238	uncultured bacterium
JQ580118	uncultured Firmicutes bacterium
JQ579888	uncultured Chloroflexi bacterium
AJ567568	uncultured gamma proteobacterium
AF022401	Shewanella sp. ANG.Sq2
AF005251	Shewanella oneidensis MR-1
AF050099	Fusibacter paucivorans
AM259915	uncultured gamma proteobacterium
AF099065	Desulfofrigus fragile
AB026268	Hydrogenobacter subterraneus
AB196667	Endozoicomonas elysicola
JX138851	uncultured delta proteobacterium
AB682210	Psychromonas agarivorans
GQ249563	uncultured Acidobacterium sp.
GQ261764	uncultured gamma proteobacterium
HQ180191	Acinetobacter towneri
GQ357014	uncultured bacterium
GQ356991	uncultured bacterium
JX391333	uncultured bacterium
JX391650	uncultured bacterium
CP009415	Candidatus Izimaplasma sp. HR1
KC009957	uncultured Gemmatimonadetes bacterium
JQ013362	uncultured bacterium
JN699063	Fulvitalea axinellae
JQ082140	Marinicella pacifica
AP012337	Caldilinea aerophila DSM 14535 = NBRC 104270
KC471217	uncultured bacterium
KC471275	uncultured bacterium
M23933	Acholeplasma modicum
U14581	Colwellia rossensis
U28172	Desulfuromonas palmitatis
X82132	Shewanella hanedai
X81623	Shewanella putrefaciens
Y14697	Psychromonas antarctica
KF953945	Motiliproteus sediminis
EU512920	Arcobacter marinus
KM034745	Woeseia oceani
KM108776	Colwellia arctica
FJ573217	Arcobacter bivalviorum
FJ598048	Lutibacter maritimus
FJ713802	Neptunomonas antarctica
FJ903681	Shewanella algicola
KP064188	Marimicrobium arenosum
KJ566270	uncultured gamma proteobacterium
KF268840	uncultured bacterium
KC876639	Vallitalea pronyensis
FR686494	Arcobacter anaerophilus
GU061286	uncultured Epsilonproteobacteria bacterium
EU287309	uncultured bacterium
EU050834	uncultured gamma proteobacterium
EU050916	uncultured bacterium
KF722296	uncultured Acinetobacter sp.
EU287094	uncultured bacterium
KX172183	uncultured bacterium
KX172621	uncultured bacterium
KX172857	uncultured bacterium
KX172449	uncultured bacterium
KX172330	uncultured bacterium
KX172891	uncultured bacterium
KX172937	uncultured bacterium
KM270399	uncultured bacterium
EU617862	uncultured bacterium
EU488446	uncultured bacterium
JRFF01000022	Candidatus Izimaplasma sp. HR2
FJ264785	uncultured bacterium
FJ154998	uncultured bacterium
FJ264657	uncultured bacterium
EU925858	uncultured bacterium
KM873085	uncultured Arcobacter sp.
FJ712430	uncultured bacterium
FJ717181	uncultured bacterium

## Sheet: Tree query sequences
>ASV_00019
TAGGGAATTTTCGGCAATGGGCGCAAGCCTGACCGAGCAATGCCGCGTGAATGATGAAGGCCTTCGGGTCGTAAAATTCTGTTGACAAGGAAGAACACGTAGAATAGGAAATGATTCTGCGCTGACGGTACTTGTCCAGAAAGCTCCGGCTAACTACGTGCCAGCAGCCGCGGTAATACGTAGGGAGCGAGCGTTATCCGGAATTATTGGGCGTAAAGAGTTCGTAGGCGGTTCGTTAAGTCAAATCTGAAAGCCCCCAGCTTAACTGGGGAGAGTGATTTGAAACTGGCGAACTTGAGTATGGCAGAGGTAAGTGGAATTTCATGTGTAGCGGTGGAATGCGTAGATATATGAAGGAACACCAGTGGCGAAGGCGGCTTACTGGACCAGAACTGACGC…
>ASV_00136
TGGGGAATATTGCACAATGGGCGCAAGCCTGATGCAGCAACGCCGCGTGAGTGATGAAGGTTTTCGGATCGTAAAACTCTTTTCTTAGGGAAGAAGAAGTGACGGTACCTAAGGAATAAGCACCGGCTAACTACGTGCCAGCAGCCGCGGTAATACGTAGGGTGCAAGCGTTATCCGGAATCACTGGGCGTAAAGGGAGCGTAGGCGGTTTAACAAGTCAGGGGTGAAAGGCATTGGCTCAACCAATGTAAGCCTTTGAAACTGTTAGACTTGAGTGCAGGAGAGGTAAGTGGAATTCCTAGTGTAGCGGTGAAATGCGTAGATATTAGGAGGAACACCAGTGGCGAAGGCGACTTACTGGACTGTAACTGACGCTGAGGCTCGAAAGCGTGGGGAGCG…
>ASV_00226
TAGGGAATTTTCGGCAATGGGCGCAAGCCTGACCGAGCAATGCCGCGTGAATGATGAAGGCCTTCGGGTCGTAAAATTCTGTTGTTAAGGAAGAACAATTAGTCCAGGAAATGGGATTAATCTGACGGTACTTAACCAGAAAGCTCCGGCTAACTACGTGCCAGCAGCCGCGGTAATACGTAGGGAGCGAGCGTTATCCGGAATTATTGGGCGTAAAGAGTGCGTAGGTGTTCTGTTAAGTCAAATCTGAAAGCCCCCAGCTCAACTGGGGAGGGTGATTTGAAACTGGCAGAATTGAGTATGGCAGAGGTAAGTGGAATTCAATGTGTAGCGGTGGAATGCGTAGATATATTGAGGAACACCAGTGGCGAAGGCGGCTTACTGGACCAGAACTGACAC…
>ASV_00351
TGGGGAATATTGCACAATGGGCGCAAGCCTGATGCAGCCATGCCGCGTGTGTGAAGAAGGCTCTAGGGTTGTAAAGCACTTTCAGCGAGGAGGAAAGGTTGTAGCTTAATACGCTGCAGCTGTGACGTTACTCGCAGAAGAAGCACCGGCTAACTCCGTGCCAGCAGCCGCGGTAATACGGAGGGTGCAAGCGTTAATCGGAATTACTGGGCGTAAAGCGTGCGTAGGCGGTTGTCTAAGTTGGATGTGAAAGCCCCGGGCTCAACCTGGGAACTGCATCCAAAACTGGGCGACTAGAGTATAGGAGAGGAGTGTGGAATTTCCTGTGTAGCGGTGAAATGCGTAGATATAGGAAGGAACACCAGTGGCGAAGGCGACACTCTGGACCAAAACTGACGC…
>ASV_00619
TGGGGAATATTGCACAATGGGCGCAAGCCTGATGCAGCAACGCCGCGTGAACGAAGAAGGCCTTCGGGTCGTAAAGTTCTTTTCTTAGGGAAGAAAAATGACGGTACCTAAGGAATAAGCACCGGCTAAATACGTGCCAGCAGCCGCGGTAATACGTATGGTGCAAGCGTTATCCGGAATCACTGGGCGTAAAGGGTACGTAGGCGGTTTTGCAAGTCGGAAGTGAAAGGCTACGGCTCAACCGTAGTAAGCTTTTGAAACTGCAAGACTAGAGTTCAGGAGAGGTAAGTGGAATTCCTAGTGTAGAGGTGAAATTCGTAGATATTAGGAGGAACACCAGTGGCGAAGGCGACTTACTGGACTGATACTGACGCTGAGGTACGAAAGCGTGGGGAGCGA…
>ASV_01444
TGGGGAATATTGCACAATGGGCGAAAGCCTGATGCAGCCATGCCGCGTGTGTGAAGAAGGCCTTCGGGTTGTAAAGCACTTTCAGTTGTGAGGAAAGGAGTGTAGTTAATAGCTGCATTCTGTGACGTTAACAACAGAAGAAGCACCGGCTAACTTCGTGCCAGCAGCCGCGGTAATACGAGGGGTGCAAGCGTTAATCGGAATTACTGGGCGTAAAGCGTTCGTAGGCGGTTATTTAAGCAAGATGTGAAAGCCCAGGGCTCAACCTTGGAACTGCATTTTGAACTGGGTAACTAGAGTACTGTAGAGGGTGGTGGAATTTCCAGTGTAGCGGTGAAATGCGTAGAGATTGGAAGGAACATCAGTGGCGAAGGCGGCCACCTGGACAGATACTGACGC…
>ASV_01633
TGGGGAATATTGCACAATGGGCGCAAGCCTGATGCAGCAACGCCGCGTGAACGAAGAAGGCTTTCGGGTCGTAAAGTTCTTTTCTTAGGGAAGAAAAATGACGGTACCTAAGGAATAAGCACCGGCTAACTACGTGCCAGCAGCCGCGGTAATACGTAGGGTGCAAGCGTTATCCGGAATCACTGGGCGTAAAGGGTGCGTAGGCGGCCTTGCAAGTCAGAAGTGAAAGGCTACGGCTCAACCGTAGTAAGCTTTTGAAACTGTAAGGCTAGAGTGAAGGAGAGGAAAGTGGAATTCCTAGTGTAGAGGTGAAATTCGTAGATATTAGGAGGAACACCAGTGGCGAAGGCGACTTTCTGGACTTTAACTGACGCTGATGCACGAAAGCGTGGGGAGCAA…
>ASV_01847
TGGGGAATATTGGACAATGGGGGCAACCCTGATCCAGCCATGCCGCGTGTGTGAAGAAGGCCTTCGGGTTGTAAAGCACTTTCAGCGAGGAGGAAGGGGTGTTACTTAATACGTAACATTCTTGACGTTACTCGCAGAAGAAGGACCGGCTAACTCCGTGCCAGCAGCCGCGGTAATACGGAGGGTCCGAGCGTTAATCGGAATTACTGGGCGTAAAGCGCGCGTAGGCGGTTAGATCAGTCAGATGTGAAAGCCCTGGGCTCAACCTGGGAACTGCGTCTGATACTGTCTAACTAGAGTTTGGTAGAGGAGTGTGGAATTTCCTGTGTAGCGGTGAAATGCGTAGATATAGGAAGGAACACCAGTGGCGAAGGCGACACTCTGGACCAAAACTGACGC…
>ASV_02820
TGAGGAATATTGGACAATGGAGGCAACTCTGATCCAGCCATGCCGCGTGCAGGAAGACGGTCCTATGGATTGTAAACTGCTTTTATATAGGAAGAAACCTTTCCACGTGTGGAAAGCTGACGGTACTATAAGAATAAGCACCGGCTAACTCCGTGCCAGCAGCCGCGGTAATACGGAGGGTGCAAGCGTTATCCGGAATCATTGGGTTTAAAGGGTCCGTAGGCGGACTAATAAGTCAGGGGTGAAATCCAACAGCTTAACTGTTGAACTGCCTTTGATACTGTTAGTCTTGAATTATATGGAAGTAGATAGAATGTGTAGTGTAGCGGTGAAATGCTTAGAGATTACACAGAATACCGATTGCGAAGGCAGTCTACTACGTATATATTGACGCTAATG…
>ASV_03691
TGGGGAATATTGCACAATGGGCGAAAGCCTGATGCAGCCATGCCGCGTGTGTGAAGAAGGCCTTCGGGTTGTAAAGCACTTTCAGTTGTGAGGAAAGGAGTGTAGTTAATAGCTGCATTCTGTGACGTTAACAACAGAAGAAGCACCGGCTAACTTCGTGCCAGCAGCCGCGGTAATACGAGGGGTGCAAGCGTTAATCGGAATTACTGGGCGTAAAGCGTTCGTAGGCGGTCTATTAAGCAAGATGTGAAAGCCCAGGGCTCAACCTTGGAACTGCATTTTGAACTGGTAGACTAGAGTACTGTAGAGGGTGGTGGAATTTCCAGTGTAGCGGTGAAATGCGTAGAGATTGGAAGGAACATCAGTGGCGAAGGCGGCCACCTGGACAGATACTGACGC…
>ASV_04154
TGGGGAATATTGCACAATGGGCGAAAGCCTGATGCAGCCATACCGCGTGTGTGAAGAAGGCCTTAGGGTTGTAAAGCACTTTCAGTGGGGAGGAAAGGTTAGTCGTTAATATCGGCTAGCTGTGACGTTACCCACAGAAGAAGGACCGGCTAACTCCGTGCCAGCAGCCGCGGTAATACGGAGGGTCCAAGCGTTAATCGGAATTACTGGGCGTAAAGCGTGCGTAGGCGGTTTGTTAAGTGGAATGTGAAAGCCCCGGGCTCAACCTGGGAACTGCATCCCAAACTGGCAAACTAGAGTACAGAAGAGGAGTGTGGAATTTCCTGTGTAGCGGTGAAATGCGTAGATATAGGAAGGAACACCAGTGGCGAAGGCGACACTCTGGTCTGATACTGACGC…
>ASV_04203
TGGGGAATATTGCACAATGGACGCAAGTCTGATGCAGCAACGCCGCGTGAACGAAGAAGGCCTTCGGGTCGTAAAGTTCTTTTCTTAGGGAAGAAGAAAGTGACGGTACCTAAGGAATAAGCACCGGCTAAATACGTGCCAGCAGCCGCGGTAATACGTATGGTGCAAGCGTTATCCGGAATCACTGGGCGTAAAGGGTGCGTAGGTGGTTTTGTAAGTCAGAAGTGAAAGGCTACGGCTCAACCGTAGTAAGCTTTTGAAACTACAAGACTAGAGTGCAGGAGAGGAAAGTGGAATTCCTAGTGTAGAGGTGAAATTCGTAGATATTAGGAGGAACACCAGTGGCGAAGGCGACTTTCTGGACTGTAACTGACACTGAGGCACGAAAGCGTGGGGAGC…
>ASV_04303
TAGGGAATTTTCGGCAATGGGCGCAAGCCTGACCGAGCAATGCCGCGTGAATGATGAAGGTCTTCGGATCGTAAAATTCTGTTGACAAGGAAGAACACGTAGAATAGGAAATGATTCTGCGCTGACGGTACTTGTCCAGAAAGCTCCGGCTAACTACGTGCCAGCAGCCGCGGTAATACGTAGGGAGCGAGCGTTATCCGGAATTATTGGGCGTAAAGCGTTCGTAGGCGGTTCGTTAAGTCAAATCTGAAAGCCCCCGGCTTAACCGGGGAGGGTGATTTGAAACTGGCGGACTTGAGTATGGCAGAGGTAAGTGGAATTTCATGTGTAGCGGTGGAATGCGTAGATATATGAAGGAACACCAGTGGCGAAGGCGGCTTACTGGACCAGAACTGACGC…
>ASV_05145
TGGGGAATATTGCACAATGGGCGAAAGCCTGATGCAGCCATGCCGCGTGTGTGAAGAAGGCCTTCGGGTTGTAAAGCACTTTCAGTTGTGAGGAAAGGGGTGTAGTTAATAGCTGCATCCTGTGACGTTAGCAACAGAAGAAGGACCGGCTAACTCCGTGCCAGCAGCCGCGGTAATACGGAGGGTCCGAGCGTTAATCGGAATTACTGGGCGTAAAGCGTGCGTAGGCGGTTTGTTAAGTGAGATGTGAAATCCCGGGGCTCAACCTCGGAACTGCATTTCAAACTGGCAAGCTAGAGTACTGTAGAGGGTGGTGGAATTTCCAGTGTAGCGGTGAAATGCGTAGAGATTGGAAGGAACATCAGTGGCGAAGGCGGCCACCTGGACAGATACTGACGC…
>ASV_05239
TGGGGAATATTGCACAATGGACGCAAGTCTGATGCAGCAACGCCGCGTGAACGAAGAAGGCCTTCGGGTCGTAAAGTTCTTTTCTTAGGGAAGAAAAATGACGGTACCTAAGGAATAAGCACCGGCTAAATACGTGCCAGCAGCCGCGGTAATACGTATGGTGCAAGCGTTATCCGGAATCACTGGGCGTAAAGGGTACGTAGGCGGTTTTACAAGTCAGAAGTGAAAGGCTACGGCTCAACCGTAGTAAGCTTTTGAAACTGTAAGACTAGAGTTCAGGAGAGGTAAGTGGAATTCCTAGTGTAGAGGTGAAATTCGTAGATATTAGGAGGAACACCAGTGGCGAAGGCGACTTACTGGACTGATACTGACGCTGAGGTACGAAAGCGTGGGGAGCGA…
>ASV_05761
TGGGGAATTTTGCGCAATGGGCGAAAGCCTGACGCAGCAACGCCGCGTGAGTGATGAAGGCTTTCGGGTCGTAAAGCTCTGTCGGGGGGGAAGAAACACCCAAAGGTTAATATCCTTTGGGCTTGACGGTACCCTCAAAGGAAGCACCGGCTAACTCCGTGCCAGCAGCCGCGGTAATACGGAGGGTGCAAGCGTTGTTCGGAATTATTGGGCGTAAAGCGCGTGTAGGCGGTCTGTTAAGTCTGATGTGAAAGCCCCGGGCTCAACCCGGGAAGTGCATTGGATACTGGCAGACTTGAGTACGGGAGAGGGAAGTGGAATTCCGAGTGTAGGAGTGAAATCCGTAGATATTCGGAGGAACACCGGTGGCGAAGGCGGCTTCCTGGACCGATACTGACG…
>ASV_05827
TGGGGAATATTGCACAATGGGCGAAAGCCTGATGCAGCAACGCCGCGTGAGTGATGAAGGCCTTCGGGTCGTAAAACTCTTTTCTTGGGGAAGAATAATGACGGTACCCAAGGAATAAGCCCCGGCTAATTACGTGCCAGCAGCCGCGGTAATACGTAAGGGGCAAGCGTTATCCGGAATCACTGGGCGTAAAGGGTGCGTAGGTGGTCTTTTAAGTCAGAAGTGAAAGGCATTGGCTCAACCAATGTAAGCTTTTGAAACTGAAAGACTTGAGTGCAGGAGAGGTAAGTGGAATTCCTAGTGTAGCGGTGAAATGCGTAGATATTAGGAGGAACACCAGTGGCGAAGGCGACTTACTGGACTGTTACTGACACTGAGGCACGAAAGCGTGGGGAGCGA…
>ASV_06088
TAGGGAATTTTCGGCAATGGGCGAAAGCCTGACCGAGCAATGCCGCGTGAATGATGAAGGCCTTCGGGTCGTAAAATTCTGTTGTTAAGGAAGAACACGCAGTCTAGGAAATGAGATTGCGCTGACGGTACTTAACCAGAAAGCTCCGGCTAACTACGTGCCAGCAGCCGCGGTAATACGTAGGGAGCGAGCGTTATCCGGAATTATTGGGCGTAAAGAGTACGTAGGCGGTCTATTAAGTCAAATCTGAAAGCCCCCAGCTTAACTGGGGAGGGTGATTTGAAACTGGTAGACTTGAGTATGGCAGAGGTAAGTGGAATTTCATGTGTAGCGGTGGAATGCGTAGATATATGAAGGAACACCAGTGGCGAAGGCGGCTTACTGGACCAGAACTGACGC…
>ASV_06159
TGGGGAATATTGGACAATGGGGGCAACCCTGATCCAGCAATGCCGCGTGTGTGAAGAAGGCCTGCGGGTTGTAAAGCACTTTCAGTAGAGAAGAAAAGCTTACGGTTAATACCCGTGAGTCTTGACGTAACCTACAGAAGAAGCACCGGCTAACTCCGTGCCAGCAGCCGCGGTAATACGGAGGGTGCAAGCGTTAATCGGAATTACTGGGCGTAAAGCGCGCGTAGGCGGATTAGTAAGTCGGATGTGAAAGCCCTGGGCTCAACCTGGGAATTGCATTCGATACTGCTTGACTAGAGTATGGTAGAGGGAAGTGGAATTTCCGGTGTAGCGGTGAAATGCGTAGATATCGGAAGGAACACCAGTGGCGAAGGCGACTTCCTGGGCCAATACTGACGC…
>ASV_06164
TGGGGAATATTGCACAATGGGCGAAAGCCTGATGCAGCAACGCCGCGTGAGTGATGAAGGTCTTCGGATTGTAAAACTCTGTTCTTGGGGAAGAATAAAATGACGGTACCCAAGGAGAAAGTCCCGGCTAACTACGTGCCAGCAGCCGCGGTAATACGTAGGGGACAAGCGTTATCCGGAATCACTGGGCGTAAAGGGTGCGTAGGCGGTTTAACAAGTCAGAAGTGAAAGGCATTGGCTCAACCAATGTAAGCTTTTGAAACTGTTAGACTTGAGTGCAGGAGAGGAAAGTGGAATTCCTAGTGTAGCGGTGAAATGCGTAGATATTAGGAGGAACACCAGTGGCGAAGGCGACTTACTGGACTGTTACTGACACTGAGGCACGAAAGCGTGGGGAGC…
>ASV_06285
TGGGGAATATTGGACAATGGGGGCAACCCTGATCCAGCAATGCCGCGTGTGTGAAGAAGGCCTGCGGGTTGTAAAGCACTTTCAGTAGAGAAGAAATGCCCATGGTTAATACCCGTGGGTCTTGACGTAACCTACAGAAGAAGCACCGGCTAACTCCGTGCCAGCAGCCGCGGTAATACGGAGGGTGCGAGCGTTAATCGGAATTACTGGGCGTAAAGCGCGCGTAGGCGGTTTGGTCAGTCGGATGTGAAAGCCCTAGGCTCAACCTGGGAATGGCATTCGATACTGCCTGACTAGAGTATGGTAGAGGGAAGTGGAATTTCCGGTGTAGCGGTGAAATGCGTAGATATCGGAAGGAACACCAGTGGCGAAGGCGACTTCCTGGGCCAATACTGACGC…
>ASV_06588
TGGGGAATATTGCACAATGGGCGAAAGCCTGATGCAGCAACGCCGCGTGAGTGATGAAGGTCTTCGGATTGTAAAACTCTGTTCTTGGGGAAGAATAAAATGACGGTACCCAAGGAGAAAGTCCCGGCTAACTACGTGCCAGCAGCCGCGGTAATACGTAGGGGACAAGCGTTATCCGGAATCACTGGGCGTAAAGGGTGCGTAGGCGGTTTAACAAGTCAGAAGTGAAAGGCATTGGCTCAACCAGTGTAAGCTTTTGAAACTGTTAGACTTGAGTGCAGGAGAGGAAAGTGGAATTCCTAGTGTAGCGGTGAAATGCGTAGATATTAGGAGGAACACCAGTGGCGAAGGCGACTTTCTGGACTGTAACTGACGCTGAGGCACGAAAGCGTGGGGAGC…
>ASV_06739
TGAGGAATTTTGCGCAATGGGGGAAACCCTGACGCAGCAACGCCGCGTGAGTGATGAAGGCTTTAGGGTCGTAAAGCTCTGTCAAGTGGGAAGAAACCACTTGGTGTTAATACCACCATGTGCTGACGGTACCACTGAAGGAAGCACCGGCTAACTCCGTGCCAGCAGCCGCGGTAATACGGGGGGTGCAAGCGTTATTCGGAATTACTGGGCGTAAAGAGCGCGTAGGCGGTCTTTTAAGTCAGGTGTGAAAGCCCGGGGCTCAACCCCGGAAGTGCACTTGAAACTGAAAGACTTGAGTATGGGAGAGGGAAGTGGAATTCCTGGTGTAGCGGTGAAATGCGTAGATATCAGGAGGAACATCGGTGGCGAAGGCGACTTCCTGGACCAATACTGACG…
>ASV_06749
TGGGGAATATTGCACAATGGGCGCAAGCCTGATGCAGCAACGCCGCGTGAACGATGAAGGCTTTCGGGTCGTAAAGTTCTTTTCTTAGGGAAGAAAAATGACGGTACCTAAGGAATAAGCACCGGCTAACTACGTGCCAGCAGCCGCGGTAATACGTAGGGTGCAAGCGTTATCCGGAATCACTGGGCGTAAAGGGTGCGTAGGCGGCCTTGCAAGTCAGAAGTGAAAGGCTACGGCTCAACCGTAGTAAGCTTTTGAAACTGTAAGGCTAGAGTGAAGGAGAGGAAAGTGGAATTCCTAGTGTAGAGGTGAAATTCGTAGATATTAGGAGGAACACCAGTGGCGAAGGCGACTTTCTGGACTTTAACTGACGCTGATGCACGAAAGCGTGGGGAGCAA…
>ASV_06881
TGGGGAATATTGCACAATGGGCGAAAGCCTGATGCAGCAACGCCGCGTGAGTGATGAAGGTCTTCGGATTGTAAAACTCTGTTCTTGGGGAAGAATAAAATGACGGTACCCAAGGAGAAAGTCCCGGCTAACTACGTGCCAGCAGCCGCGGTAATACGTAGGGGACAAGCGTTATCCGGAATCACTGGGCGTAAAGGGTGCGTAGGCGGTTTAACAAGTCAGAAGTGAAAGGCATTGGCTCAACCAATGTAAGCTTTTGAAACTGTTAGACTTGAGTGCAGGAGAGGAAAGTGGAATTCCTAGTGTAGCGGTGAAATGCGTAGATATTAGGAGGAACACCAGTGGCGAAGGCGACTTTCTGGACTGTAACTGACGCTGAGGCACGAAAGCGTGGGGAGC…
>ASV_06892
TGGGGAATATTGCACAATGGGCGAAAGCCTGATGCAGCCATGCCGCGTGTGTGAAGAAGGCCTTCGGGTTGTAAAGCACTTTCAGCGAGGAGGAAAGGTTGGTCGTTAATAGCGGCCAGCTGTGACGTTACTCGCAGAAGAAGCACCGGCTAACTTCGTGCCAGCAGCCGCGGTAATACGAGGGGTGCAAGCGTTAATCGGAATTACTGGGCGTAAAGCGTACGCAGGCGGTTTGTTAAGCCAGATGTGAAAGCCCCGGGCTCAACCTGGGAATTGCATTTGGAACTGGCAAACTAGAGTCTTGTAGAGGGGGGTAGAATTTCAGGTGTAGCGGTGAAATGCGTAGAGATCTGAAGGAATACCGGTGGCGAAGGCGGCCCCCTGGACAAAGACTGACGC…
>ASV_07050
TGGGGAATATTGCACAATGGAGGAAACTCTGATGCAGCCATGCCGCGTGTGTGAAGAAGGCTTTCGGGTTGTAAAGCACTTTCAGCGAGGAGGAAAGGGTGTTACTTAATACGTAACATCTGTGACGTTACTCGCAGAAGAAGCACCGGCTAACTCCGTGCCAGCAGCCGCGGTAATACGGAGGGTGCAAGCGTTAATCGGAATTACTGGGCGTAAAGCGCGCGTAGGTGGTTAATTAAGTCAGATGTGAAAGCCCAGGGCTCAACCTTGGAACTGCATTTGAAACTGGTTGACTAGAGTTTTGTAGAGGGTGGTAGAATTTCAGGTGTAGCGGTGAAATGCGTAGAGATCTGAAGGAATACCAGTGGCGAAGGCGGCCACCTGGACAAAGACTGACAC…
>ASV_07332
TGGGGAATATTGCACAATGGGCGAAAGCCTGATGCAGCCATGCCGCGTGTGTGAAGAAGGCCTTCGGGTTGTAAAGCACTTTCAGCGAGGAGGAAAGGTTGTGTGTTAATAGCACATAGCTGTGACGTTACTCGCAGAAGAAGCACCGGCTAACTTCGTGCCAGCAGCCGCGGTAATACGAGGGGTGCAAGCGTTAATCGGAATTACTGGGCGTAAAGCGTACGCAGGCGGTTTGTTAAGCCAGATGTGAAAGCCCCGGGCTCAACCTGGGAATTGCATTTGGAACTGGCGAACTAGAGTCTTGTAGAGGGGGGTAGAATTTCAGGTGTAGCGGTGAAATGCGTAGAGATCTGAAGGAATACCGGTGGCGAAGGCGGCCCCCTGGACAAAGACTGACGC…
>ASV_07650
TGGGGAATATTGCACAATGGGCGAAAGCCTGATGCAGCCATGCCGCGTGTGTGAAGAAGGCCTTCGGGTTGTAAAGCACTTTCAGCGAGGAGGAAAGGTTGGTAGTTAATAGCTGCTAGCTGTGACGTTACTCGCAGAAGAAGCACCGGCTAACTTCGTGCCAGCAGCCGCGGTAATACGAGGGGTGCAAGCGTTAATCGGAATTACTGGGCGTAAAGCGTACGCAGGCGGTTTGTTAAGCCAGATGTGAAAGCCCCGGGCTCAACCTGGGAATTGCATTTGGAACTGGCGAACTAGAGTCTTGTAGAGGGGGGTAGAATTTCAGGTGTAGCGGTGAAATGCGTAGAGATCTGAAGGAATACCGGTGGCGAAGGCGGCCCCCTGGACAAAGACTGACGC…
>ASV_07899
TGGGGAATTTTGCGCAATGGGCGAAAGCCTGACGCAGCAATGCCGCGTGAGTGATGAAGGTTTTAGGATCGTAAAGCTCTGTCAGTGGGGAAGAAACTATTGTCCGATAATATCAGGCAGTACTGACGGTACCCACAAAGGAAGCACCGGCTAACTCCGTGCCAGCAGCCGCGGTAATACGGAGGGTGCAAGCGTTGTTCGGAATTATTGGGCGTAAAGCGCGTGTAGGCGGTTGTTTAAGTCTGATGTGAAAGCCCTGGGCTCAACCCAGGAAGTGCATTGGAAACTGAGCAACTTGAGTACGGGAGAGGAAAGTGGAATTCCGAGTGTAGGGGTGAAATCCGTAGATATTCGGAGGAACACCAGTGGCGAAGGCGGCTTTCTGGACCGATACTGACG…
>ASV_07903
TGGGGAATATTGGACAATGGGCGCAAGCCTGATCCAGCCATGCCGCGTGTGTGAAGAAGGCCTTCGGGTTGTAAAGCACTTTCAGCGAGGAGGAAAGGTTGCAGCTTAATACGCTGTAGCTGTGACGTTACTCGCAGAAGAAGGACCGGCTAACTCCGTGCCAGCAGCCGCGGTAATACGGAGGGTCCAAGCGTTAATCGGAATTACTGGGCGTAAAGCGCGCGTAGGCGGTTAGATCAGTCAACTGTGAAAGCCCTGGGCTCAACCTGGGAACTGCAGCTGATACTGTCTAACTAGAGTTTGGTAGAGGAGTGTGGAATTTCCTGTGTAGCGGTGAAATGCGTAGATATAGGAAGGAACACCAGTGGCGAAGGCGACACTCTGGTCTGATACTGACGC…
>ASV_08548
TGGGGAATATTGGACAATGGGCGCAAGCCTGATCCAGCCATGCCGCGTGTGTGAAGAAGGCCTTCGGGTTGTAAAGCACTTTCAGCGAGGAGGAAAGGTTGCAGCTTAATACGCTGTAGCTGTGACGTTACTCGCAGAAGAAGGACCGGCTAACTCCGTGCCAGCAGCCGCGGTAATACGGAGGGTCCAAGCGTTAATCGGAATTACTGGGCGTAAAGCGCGCGTAGGCGGTTAGATCAGTCAACTGTGAAAGCCCTGGGCTCAACCTGGGAACTGCAGCTGATACTGTCTAACTAGAGTTTGGTAGAGGAGTGTGGAATTTCCTGTGTAGCGGTGAAATGCGTAGATATTAGGAGGAACACCAGTGGCGAAGGCGACTTTCTGGACTGTAACTGACGC…
>ASV_08637
TGGGGAATATTGGACAATGGGCGCAAGCCTGATCCAGCCATGCCGCGTGTGTGAAGAAGGCCTTCGGGTTGTAAAGCACTTTCAGCGAGGAGGAAAGGTTGCAGCTTAATACGCTGTAGCTGTGACGTTACTCGCAGAAGAAGGACCGGCTAACTCCGTGCCAGCAGCCGCGGTAATACGGAGGGTCCAAGCGTTAATCGGAATTACTGGGCGTAAAGCGCGCGTAGGCGGTTAGATCAGTCAACTGTGAAAGCCCTGGGCTCAACCTGGGAACTGCAGCTGATACTGTCTAACTAGAGTTTGGTAGAGGAGTGTGGAATTTCCTGTGTAGCGGTGAAATGCGTAGATATCGGAAGGAACACCAGTGGCGAAGGCGACTTCCTGGGCCAATACTGACGC…
>ASV_08675
TGGGGAATATTGCACAATGGGCGCAAGCCTGATGCAGCAACGCCGCGTGAGTGATGAAGGTCTTCGGATTGTAAAACTCTGTTCTTGGGGAAGAATAAAATGACGGTACCCAAGGAGAAAGTCCCGGCTAACTACGTGCCAGCAGCCGCGGTAATACGTAGGGGACAAGCGTTATCCGGAATCACTGGGCGTAAAGGGTGCGTAGGCGGTTTAACAAGTCAGAAGTGAAAGGCATTGGCTCAACCAATGTAAGCTTTTGAAACTGTTAGACTTGAGTGCAGGAGAGGAAAGTGGAATTCCTAGTGTAGCGGTGAAATGCGTAGATATTAGGAGGAACACCAGTGGCGAAGGCGACTTTCTGGACTGTAACTGACGCTGAGGCACGAAAGCGTGGGGAGC…
>ASV_09061
TGGGGAATATTGCACAATGGACGCAAGTCTGATGCAGCAACGCCGCGTGAACGATGAAGGCTTTCGGGTCGTAAAGTTCTTTTCTTAGGGAAGAAAAATGACGGTACCTAAGGAATAAGCACCGGCTAACTACGTGCCAGCAGCCGCGGTAATACGTAGGGTGCAAGCGTTATCCGGAATCACTGGGCGTAAAGGGTGCGTAGGCGGCCTTGCAAGTCAGAAGTGAAAGGCTACGGCTCAACCGTAGTAAGCTTTTGAAACTGTAAGGCTAGAGTGAAGGAGAGGAAAGTGGAATTCCTAGTGTAGAGGTGAAATTCGTAGATATTAGGAGGAACACCAGTGGCGAAGGCGACTTTCTGGACTTTAACTGACGCTGATGCACGAAAGCGTGGGGAGCAA…
>ASV_09337
TGGGGAATATTGCACAATGGGCGCAAGCCTGATGCAGCCATGCCGCGTGTGTGAAGAAGGCTCTAGGGTTGTAAAGCACTTTCAGCGAGGAGGAAAGGTTGTAGCTTAATACGCTGCAGCTGTGACGTTACTCGCAGAAGAAGCACCGGCTAACTCCGTGCCAGCAGCCGCGGTAATACGGAGGGTGCAAGCGTTAATCGGAATTACTGGGCGTAAAGCGTGCGTAGGCGGTTGTCTAAGTTGGATGTGAAAGCCCCGGGCTCAACCTGGGAACTGCATCCAAAACTGGGCGACTAGAGTATAGGAGAGGAGTGTGGAATTTCCTGTGTAGCGGTGAAATGCGTAGATATAGGAAGGAACACCAGTGGCGAAGGCGACACTCTGGCCTAATACTGACGC…
>ASV_09916
TGGGGAATATTGCACAATGGGCGCAAGCCTGATGCAGCAACGCCGCGTGAACGAAGAAGGCCTTCGGGTCGTAAAGTTCTTTTCTTAGGGAAGAAAAATGACGGTACCTAAGGAATAAGCACCGGCTAAATACGTGCCAGCAGCCGCGGTAATACGTATGGTGCAAGCGTTATCCGGAATCACTGGGCGTAAAGGGTACGTAGGCGGTTTTGCAAGTCAGAAGTGAAAGGCTACGGCTCAACCGTAGTAAGCTTTTGAAACTGCAAGACTAGAGTTCAGGAGAGGTAAGTGGAATTCCTAGTGTAGAGGTGAAATTCGTAGATATTAGGAGGAACACCAGTGGCGAAGGCGACTTACTGGACTGATACTGACGCTGAGGTACGAAAGCGTGGGGAGCGA…
>ASV_10416
TGAGGAATATTGGACAATGGAGGCAACTCTGATCCAGCCATGCCGCGTGCAGGAAGACGGTCCTATGGATTGTAAACTGCTTTTATATAGGAAGAAACCTTTCCACGTGTGGAAAGCTGACGGTACTATAAGAATAAGCACCGGCTAACTCCGTGCCAGCAGCCGCGGTAATACGGAGGGTGCAAGCGTTATCCGGAATCATTGGGTTTAAAGGGTCCGTAGGCGGACTAATAAGTCAGGGGTGAAATCCAACAGCTTAACTGTTGAACTGCCCTTGATACTGTTAGTCTTGAATTATATGGAAGTAGATAGAATGTGTAGTGTAGCGGTGAAATGCTTAGAGATTACACAGAATACCGATTGCGAAGGCAGTCTACTACGTATATATTGACGCTAATG…
>ASV_10750
TGGGGAATATTGCACAATGGAGGAAACTCTGATGCAGCCATGCCGCGTGTGTGAAGAAGGCTTTCGGGTTGTAAAGCACTTTCAGCGAGGAGGAAAGGGTAGTTATTAATACTAACTATCTGTGACGTTACTCGCAGAAGAAGCACCGGCTAACTCCGTGCCAGCAGCCGCGGTAATACGGAGGGTGCAAGCGTTAATCGGAATTACTGGGCGTAAAGCGCGCGTAGGTGGTTAATTAAGTCAGATGTGAAAGCCCAGGGCTCAACCTTGGAACTGCATTTGAAACTGGTTGACTAGAGTTTTGTAGAGGGTGGTAGAATTTCAGGTGTAGCGGTGAAATGCGTAGAGATCTGAAGGAATACCAGTGGCGAAGGCGGCCACCTGGACAAAGACTGACAC…
>ASV_11626
TGGGGAATATTGCACAATGGGCGAAAGCCTGATGCAGCCATGCCGCGTGTGTGAAGAAGGCCTTCGGGTTGTAAAGCACTTTCAGCGAGGAGGAAAGGTTGGTCGTTAATAGCGGCTAGCTGTGACGTTACTCGCAGAAGAAGCACCGGCTAACTTCGTGCCAGCAGCCGCGGTAATACGAGGGGTGCAAGCGTTAATCGGAATTACTGGGCGTAAAGCGTACGCAGGCGGTTTGTTAAGCCAGATGTGAAAGCCCCGGGCTCAACCTGGGAATTGCATTTGGAACTGGCGAACTAGAGTCTTGTAGAGGGGGGTAGAATTTCAGGTGTAGCGGTGAAATGCGTAGAGATCTGAAGGAATACCGGTGGCGAAGGCGGCCCCCTGGACAAAGACTGACGC…
>ASV_11797
TGGGGAATATTGCACAATGGGCGCAAGCCTGATGCAGCAACGCCGCGTGAGTGATGAAGGTTTTCGGATCGTAAAACTCTTTTCTTAGGGAAGAAGAAGTGACGGTACCTAAGGAATAAGCACCGGCTAACTACGTGCCAGCAGCCGCGGTAATACGTAGGGTGCAAGCGTTATCCGGAATCACTGGGCGTAAAGGGAGCGTAGGCGGTTTAACAAGTCAGGGGTGAAAGGCATTGGCTCAACCAATGTAAGCCTTTGAAACTGTTAGACTTGAGTGCAGGAGAGGTAAGTGGAATTCCTAGTGTAGCGGTGAAATGCGTAGATATTAGGAGGAACACCAGTGGCGAAGGCGACTTACTGGACTGTTACTGACACTGAGGCACGAAAGCGTGGGGAGCG…
>ASV_11843
TGGGGAATATTGGACAATGGGCGCAAGCCTGATCCAGCCATGCCGCGTGTGTGAAGAAGGCCTTCGGGTTGTAAAGCACTTTCAGCGAGGAGGAAAGGTTGCAGCTTAATACGCTGTAGCTGTGACGTTACTCGCAGAAGAAGGACCGGCTAACTCCGTGCCAGCAGCCGCGGTAATACGGAGGGTCCAAGCGTTAATCGGAATTACTGGGCGTAAAGCGCGCGTAGGCGGTTAGATCAGTCAACTGTGAAAGCCCTGGGCTCAACCTGGGAACTGCAGCTGATACTGTCTAACTAGAGTTTGGTAGAGGAGTGTGGAATTTCCTGTGTAGCGGTGAAATGCGTAGATATAGGAAGGAACACCAGTGGCGAAGGCGACACTCTGGACCAAAACTGACGC…
>ASV_11875
TGGGGAATATTGGACAATGGGCGCAAGCCTGATCCAGCCATGCCGCGTGTGTGAAGAAGGCCTTCGGGTTGTAAAGCACTTTCAGCGAGGAGGAAAGGTTGTAGCTTAATACGCTGCAGCTGTGACGTTACTCGCAGAAGAAGCACCGGCTAACTCCGTGCCAGCAGCCGCGGTAATACGGAGGGTGCAAGCGTTAATCGGAATTACTGGGCGTAAAGCGTGCGTAGGCGGTTGTCTAAGTTGGATGTGAAAGCCCCGGGCTCAACCTGGGAACTGCATCCAAAACTGGGCGACTAGAGTATAGGAGAGGAGTGTGGAATTTCCTGTGTAGCGGTGAAATGCGTAGATATAGGAAGGAACACCAGTGGCGAAGGCGACACTCTGGCCTAATACTGACGC…
>ASV_12096
TGGGGAATATTGCACAATGGGCGAAAGCCTGATGCAGCAACGCCGCGTGAGTGATGAAGGTCTTCGGATTGTAAAACTCTGTTCTTGGGGAAGAATAAAATGACGGTACCCAAGGAGAAAGTCCCGGCTAACTACGTGCCAGCAGCCGCGGTAATACGTAGGGGACAAGCGTTATCCGGAATCACTGGGCGTAAAGGGTGCGTAGGCGGTTTAACAAGTCAGAAGTGAAAGGCATTGGCTCAACCAATGTAAGCTTTTGAAACTGAAAGACTTGAGTGCAGGAGAGGTAAGTGGAATTCCTAGTGTAGCGGTGAAATGCGTAGATATTAGGAGGAACACCAGTGGCGAAGGCGACTTACTGGACTGTTACTGACACTGAGGCACGAAAGCGTGGGGAGC…
>ASV_12207
TGGGGAATATTGCACAATGGGCGAAAGCCTGATGCAGCAACGCCGCGTGAGTGATGAAGGCCTTCGGGTCGTAAAACTCTTTTCTTGGGGAAGAATAATGACGGTACCCAAGGAATAAGCCCCGGCTAATTACGTGCCAGCAGCCGCGGTAATACGTAAGGGGCAAGCGTTATCCGGAATCACTGGGCGTAAAGGGTGCGTAGGTGGTCTTTTAAGTCAGAAGTGAAAGGCATTGGCTCAACCAATGTAAGCTTTTGAAACTGGAAGACTTGAGTGCAGGAGAGGTAAGTGGAATTCCTAGTGTAGCGGTGAAATGCGTAGATATTAGGAGGAACACCAGTGGCGAAGGCGACTTACTGGACTGTTACTGACACTGAGGCACGAAAGCGTGGGGAGCGA…
>ASV_12249
TGGGGAATATTGCACAATGGGCGAAAGCCTGATGCAGCAACGCCGCGTGAGTGATGAAGGTTTTCGGATCGTAAAACTCTTTTCTTAGGGAAGAAGAAGTGACGGTACCTAAGGAATAAGCACCGGCTAACTACGTGCCAGCAGCCGCGGTAATACGTAGGGTGCAAGCGTTATCCGGAATCACTGGGCGTAAAGGGAGCGTAGGCGGTTTAACAAGTCAGGGGTGAAAGGCATTGGCTCAACCAATGTAAGCCTTTGAAACTGTTAGACTTGAGTGCAGGAGAGGTAAGTGGAATTCCTAGTGTAGCGGTGAAATGCGTAGATATTAGGAGGAACACCAGTGGCGAAGGCGACTTACTGGACTGTAACTGACGCTGAGGCTCGAAAGCGTGGGGAGCG…
>ASV_12315
TAGGGAATTTTCGGCAATGGGCGCAAGCCTGACCGAGCAATGCCGCGTGAATGATGAAGGTCTTCGGATCGTAAAATTCTGTTGTTAAGGAAGAACACGTAGAATAGGAAATGATTCTGCGCTGACGGTACTTAACCAGAAAGCTCCGGCTAACTACGTGCCAGCAGCCGCGGTAATACGTAGGGAGCAAGCGTTATCCGGAATTATTGGGCGTAAAGCGTTCGTAGGCGGTTCGTTAAGTCAAATCTGAAAGCCCCCAGCTTAACTGGGGAGAGTGATTTGAAACTGGCGGACTTGAGTATGGCAGAGGTAAGTGGAATTTCATGTGTAGCGGTGGAATGCGTAGATATATGAAGGAACACCAGTGGCGAAGGCGGCTTACTGGACCAGAACTGACGC…
>ASV_12349
TGGGGAATATTGCACAATGGACGAAAGTCTGATGCAGCAACGCCGCGTGGAGGATGACACATTTCGGTGCGTAAACTCCTTTTATATCTGAAGATAATGACGGTAGGATATGAATAAGCACCGGCTAACTCCGTGCCAGCAGCCGCGGTAATACGGAGGGTGCAAGCGTTACTCGGAATCACTGGGCGTAAAGAGCATGTAGGCGGGTAATTAAGTCAGAAGTGAAATCCAATAGCTCAACTATTGAACTGCTTTTGAAACTGGTTACCTAGAATATGGGAGAGGTAGATGGAATTTCTGGTGTAGGGGTAAAATCCGTAGAGATCAGAAGGAATACCGATTGCGAAGGCGATCTACTGGAACATTATTGACGCTGAGATGCGAAAGCGTGGGGAGCAA…
>ASV_13350
TGGGGAATATTGCACAATGGACGAAAGTCTGATGCAGCAACGCCGCGTGGAGGATGACACATTTCGGTGCGTAAACTCCTTTTATATAGGAAGATAATGACGGTACTATATGAATAAGCGCCGGCTAACTCCGTGCCAGCAGCCGCGGTAATACGGAGGGCGCAAGCGTTACTCGGAATCACTGGGCGTAAAGAGCGTGTAGGCGGGTTAATAAGTCAGAAGTGAAATCCAATAGCTCAACTATTGAACTGCTTTTGAAACTGTTAACCTAGAATATGGGAGAGGTAGATGGAATTTCTGGTGTAGGGGTAAAATCCGTAGAGATCAGAAGGAATACCGATTGCGAAGGCGATCTACTGGAACATTATTGACGCTGAGACGCGAAAGCGTGGGGAGCAA…
>ASV_13428
TGGGGAATATTGCACAATGGGGGAAACCCTGATGCAGCGACGCCGCGTGAAGGAAGAAGGTTTTCGGATCGTAAACTTCTATCAGCAAGGAAGAAAGTATGACGGTACTTGACTAAGAAGCCCCGGCTAACTACGTGCCAGCAGCCGCGGTAATACGTAGGGGGCAAGCGTTATCCGGAATTACTGGGTGTAAAGGGTGCGTAGACGGTAACATAAGTCCGATGTGAAAGCCCGAGGCTCAACCTCGGGACTGCATTAGAAACTATGTAACTAGAGTACAGGAGAGGAAGGCGGAATTCCTAGTGTAGCGGTGAAATGCGTAGATATTAGGAGGAACACCAGTGGCGAAGGCGGCCTTCTGGACTGTAACTGACGTTGAGGCACGAAAGCGTGGGGAGC…
>ASV_13665
TGGGGAATATTGCACAATGGGCGAAAGCCTGATGCAGCCATGCCGCGTGTGTGAAGAAGGCCTTCGGGTTGTAAAGCACTTTCAGCGAGGAGGAAAGGTTGGTAGTTAATAGCTGCCAGCTGTGACGTTACTCGCAGAAGAAGCACCGGCTAACTTCGTGCCAGCAGCCGCGGTAATACGAGGGGTGCAAGCGTTAATCGGAATTACTGGGCGTAAAGCGTACGCAGGCGGTTTGTTAAGCCAGATGTGAAAGCCCCGGGCTCAACCTGGGAATTGCATTTGGAACTGGCAAACTAGAGTCTTGTAGAGGGGGGTAGAATTTCAGGTGTAGCGGTGAAATGCGTAGAGATCTGAAGGAATACCGGTGGCGAAGGCGGCCCCCTGGACAAAGACTGACGC…
>ASV_14052
TGGGGAATATTGCACAATGGACGAAAGTCTGATGCAGCAACGCCGCGTGGAGGATGACACATTTCGGTGCGTAAACTCCTTTTATATGGGAAGATAATGACGGTACCATATGAATAAGCACCGGCTAACTCCGTGCCAGCAGCCGCGGTAATACGGAGGGTGCAAGCGTTACTCGGAATCACTGGGCGTAAAGAGCATGTAGGCGGGTAGTTAAGTCAGAAGTGAAATCCAATAGCTCAACTATTGAACTGCTTTTGAAACTGATTACCTAGAATATGGGAGAGGTAGATGGAATTTCTGGTGTAGGGGTAAAATCCGTAGAGATCAGAAGGAATACCGATTGCGAAGGCGATCTACTGGAACATTATTGACGCTGAGATGCGAAAGCGTGGGGAGCAA…
>ASV_14183
TGGGGAATATTGGACAATGGGCGCAAGCCTGATCCAGCCATGCCGCGTGTGTGAAGAAGGCCTTCGGGTTGTAAAGCACTTTCAGCGAGGAGGAAAGGTTGCAGCTTAATACGCTGTAGCTGTGACGTTACTCGCAGAAGAAGGACCGGCTAACTCCGTGCCAGCAGCCGCGGTAATACGGAGGGTCCAAGCGTTAATCGGAATTACTGGGCGTAAAGCGCGCGTAGGCGGTTAGATCAGTCAACTGTGAAAGCCCTGGGCTCAACCTGGGAACTGCAGCTGATACTGTCTAGCTAGAGTTTGGTAGAGGAGTGTGGAATTTCCTGTGTAGCGGTGAAATGCGTAGATATAGGAAGGAACACCAGTGGCGAAGGCGACACTCTGGACCAAAACTGACGC…
>ASV_14419
TGGGGAATATTGCACAATGGACGAAAGTCTGATGCAGCAACGCCGCGTGGAGGATGACACATTTCGGTGCGTAAACTCCTTTTATATAGGAAGATAATGACGGTACTATATGAATAAGCACCGGCTAACTCCGTGCCAGCAGCCGCGGTAATACGGAGGGTGCAAGCGTTACTCGGAATCACTGGGCGTAAAGAGCGTGTAGGCGGGTTAATAAGTTGGAAGTGAAATCCTATGGCTCAACCATAGAACTGCTTTCAAAACTGTTGACCTAGAATATGGGAGAGGTAGATGGAATTTCTGGTGTAGGGGTAAAATCCGTAGAGATCAGAAGGAATACCGATTGCGAAGGCGATCTACTGGAACATTATTGACGCTGAGACGCGAAAGCGTGGGGAGCAA…
>ASV_14912
TGGGGAATATTGCACAATGGGCGAAAGCCTGATGCAGCCATGCCGCGTGTGTGAAGAAGGCCTTCGGGTTGTAAAGCACTTTCAGCGAGGAGGAAAGGTTGTGTGTTAATAGCACATAGCTGTGACGTTACTCGCAGAAGAAGCACCGGCTAACTTCGTGCCAGCAGCCGCGGTAATACGAGGGGTGCAAGCGTTAATCGGAATTACTGGGCGTAAAGCGTACGCAGGCGGTTTGTTAAGCCAGATGTGAAAGCCCCGGGCTCAACCTGGGAATTGCATTTGGAACTGGCAAACTAGAGTCTTGTAGAGGGGGGTAGAATTTCAGGTGTAGCGGTGAAATGCGTAGAGATCTGAAGGAATACCGGTGGCGAAGGCGGCCCCCTGGACAAAGACTGACGC…
>ASV_15007
TGGGGAATATTGCACAATGGGCGAAAGCCTGATGCAGCCATGCCGCGTGTGTGAAGAAGGCCTTCGGGTTGTAAAGCACTTTCAGCGAGGAGGAAAGCTCAAACGTTAATAGCGTTTGGGTGTGACGTTACTCGCAGAAGAAGCACCGGCTAACTTCGTGCCAGCAGCCGCGGTAATACGAGGGGTGCAAGCGTTAATCGGAATTACTGGGCGTAAAGCGTACGCAGGCGGTTTGTTAAGCCAGATGTGAAAGCCCCGGGCTCAACCTGGGAATTGCATTTGGAACTGGCGAACTAGAGTCTTGTAGAGGGGGGTAGAATTTCAGGTGTAGCGGTGAAATGCGTAGAGATCTGAAGGAATACCGGTGGCGAAGGCGGCCCCCTGGACAAAGACTGACGC…

## Sheet: 16S rRNA SIP gradient windows
Mapping files for Rhea Serial Comparison input containing 16S rRNA gene relative abundances among gradient 'Windows' used for comparing relative abundances across 13C-treatment and 12C-control gradients. SampleID and sample codes are listed in Supp. Table 2.
Day 4
Window1
SampleID	Treatment	ASV_00001	ASV_00002	ASV_00003	ASV_00004	ASV_00005	ASV_00006	ASV_00007	ASV_00008	ASV_00009	ASV_00010	ASV_00011	ASV_00012	ASV_00013	ASV_00014	ASV_00015	ASV_00016	ASV_00017	ASV_00018	ASV_00019	ASV_00020	ASV_00021	ASV_00022	ASV_00023	ASV_00024	ASV_00025	ASV_00026	ASV_00027	ASV_00028	ASV_00029	ASV_00030	ASV_00031	ASV_00032	ASV_00033	ASV_00034	ASV_00035	ASV_00036	ASV_00037	ASV_00038	ASV_00039	ASV_00040	ASV_00041	ASV_00042	ASV_00043	ASV_00044	ASV_00045	ASV_00046	ASV_00047	ASV_00048
1_8	13C	0	0	0	0	0	0	0	0	0	0	0	0	0	0	0	0	0	0	0	0.0449304	0	0	0	0	0	0	0	0	0	0	0	0	0	0	0	0	0	0	0	0	0	0	0	0	0	0	0	0
1_9	13C	0	0	0	0	0	0	0	0	0	0	0	0	0	0	0	0	0	0	0.045977	0	0	0	0	0	0	0	0	0	0	0	0	0	0	0	0	0	0	0	0	0	0	0	0	0.0788177	0	0	0	0
1_10	13C	0	0	0	0	0	0	0	0	0	0	0	0	0	0	0	0	0	0	0.0387417	0	0	0	0	0	0	0	0	0	0	0	0	0	0	0	0	0	0	0	0	0	0	0	0	0.023245	0	0	0	0
2_8	12C	0	0	0	0	0	0	0	0	0	0	0	0	0	0	0	0	0	0	0	0	0	0	0	0	0	0	0	0	0	0	0	0	0	0	0	0	0	0	0	0	0	0	0	0	0	0	0	0
2_9	12C	0	0	0	0	0	0	0	0	0	0	0	0	0	0	0	0	0	0	0	0	0	0	0	0	0	0	0	0	0	0	0	0	0	0	0	0	0	0	0	0	0	0	0	0.011084	0	0	0	0
2_10	12C	0	0	0	0	0	0	0	0	0	0	0	0	0	0	0	0	0	0	0	0	0	0	0	0	0	0.00972195	0	0	0	0	0	0	0	0	0	0	0	0	0	0	0	0	0	0	0.0194439	0	0	0
Window2
SampleID	Treatment	ASV_00001	ASV_00002	ASV_00003	ASV_00004	ASV_00005	ASV_00006	ASV_00007	ASV_00008	ASV_00009	ASV_00010	ASV_00011	ASV_00012	ASV_00013	ASV_00014	ASV_00015	ASV_00016	ASV_00017	ASV_00018	ASV_00019	ASV_00020	ASV_00021	ASV_00022	ASV_00023	ASV_00024	ASV_00025	ASV_00026	ASV_00027	ASV_00028	ASV_00029	ASV_00030	ASV_00031	ASV_00032	ASV_00033	ASV_00034	ASV_00035	ASV_00036	ASV_00037	ASV_00038	ASV_00039	ASV_00040	ASV_00041	ASV_00042	ASV_00043	ASV_00044	ASV_00045	ASV_00046	ASV_00047	ASV_00048
1_6	13C	0	0	0	0	0	0	0	0	0	0	0	0	0	0	0	0	0	0	0	0	0	0	0	0	0	0	0	0	0	0	0	0	0	0	0	0	0	0	0	0	0	0	0	0	0	0	0	0
1_7	13C	0	0	0	0	0	0	0	0	0	0	0	0	0	0	0	0	0	0	0	0	0	0	0	0	0	0	0	0	0	0	0	0	0	0	0	0	0	0	0	0	0	0	0	0	0	0	0	0
1_8	13C	0	0	0	0	0	0	0	0	0	0	0	0	0	0	0	0	0	0	0	0.0449304	0	0	0	0	0	0	0	0	0	0	0	0	0	0	0	0	0	0	0	0	0	0	0	0	0	0	0	0
2_6	12C	0	0	0	0	0	0	0	0	0	0	0	0	0	0	0	0	0	0	0	0	0	0	0	0	0	0	0	0	0	0	0	0	0	0	0	0	0	0	0	0	0	0	0	0	0	0	0	0
2_7	12C	0	0	0	0	0	0	0	0	0	0	0	0	0	0	0	0	0	0	0	0	0	0	0	0	0	0	0	0	0	0	0	0	0	0	0	0	0	0	0	0	0	0	0	0	0	0	0	0
2_8	12C	0	0	0	0	0	0	0	0	0	0	0	0	0	0	0	0	0	0	0	0	0	0	0	0	0	0	0	0	0	0	0	0	0	0	0	0	0	0	0	0	0	0	0	0	0	0	0	0
Day 10
Window1
SampleID	Treatment	ASV_00001	ASV_00002	ASV_00003	ASV_00004	ASV_00005	ASV_00006	ASV_00007	ASV_00008	ASV_00009	ASV_00010	ASV_00011	ASV_00012	ASV_00013	ASV_00014	ASV_00015	ASV_00016	ASV_00017	ASV_00018	ASV_00019	ASV_00020	ASV_00021	ASV_00022	ASV_00023	ASV_00024	ASV_00025	ASV_00026	ASV_00027	ASV_00028	ASV_00029	ASV_00030	ASV_00031	ASV_00032	ASV_00033	ASV_00034	ASV_00035	ASV_00036	ASV_00037	ASV_00038	ASV_00039	ASV_00040	ASV_00041	ASV_00042	ASV_00043	ASV_00044	ASV_00045	ASV_00046	ASV_00047	ASV_00048
3_7	13C	0	0	0	0	0	0	0	0	0	0	0	0	0	0	0	0	0	0	0.328424	0	0	0	0	0	0	0	0	0	0	0	0	0	0	0	0	0	0	0	0	0	0	0	0	0	0	0	0	0
3_8	13C	0	0	0	0	0	0	0	0	0	0	0	0	0	0	0	0	0	0	0.669344	0	0	0	0	0	0	0	0	0	0	0	0.0178492	0	0	0	0	0	0	0	0	0	0	0	0	0.00892459	0	0	0	0
3_9	13C	0	0	0	0	0	0	0	0	0	0	0	0	0	0	0	0	0	0	0.707987	0	0	0	0	0	0	0	0	0	0	0	0	0	0	0	0	0	0	0	0	0	0	0	0	0	0	0	0	0
3_10	13C	0	0	0	0	0	0	0	0	0	0	0	0	0	0	0	0	0	0	0.489454	0	0	0	0	0	0	0	0	0	0	0	0	0	0	0	0	0	0	0	0	0	0	0	0	0.0177983	0.0177983	0	0	0
4_6	12C	0	0	0	0	0	0	0	0	0	0.00831117	0	0	0	0	0	0	0	0	0.0249335	0	0	0	0	0	0	0	0	0	0	0	0	0	0	0	0	0	0	0	0	0	0	0	0	0.00831117	0.0332447	0	0	0
4_7	12C	0	0	0	0	0	0	0	0	0	0	0	0	0	0	0	0	0	0	0.0274927	0.00916422	0	0	0	0	0	0	0	0	0	0	0.00916422	0	0	0	0	0	0	0	0	0	0	0	0	0	0	0	0	0
4_8	12C	0	0	0	0	0	0	0	0	0	0	0	0	0	0	0	0	0	0	0	0	0	0	0	0	0	0	0	0	0	0	0	0	0	0	0	0	0	0	0	0	0	0	0	0	0	0	0	0
4_9	12C	0	0.0118469	0	0	0	0	0	0	0	0	0	0	0	0	0	0	0	0	0.0355408	0	0	0.0118469	0.0118469	0	0	0	0	0	0	0	0	0	0	0	0	0	0	0	0	0	0	0	0	0	0	0	0	0
4_10	12C	0.00891822	0	0	0	0	0	0	0	0	0	0	0	0	0	0	0	0	0	0.0178364	0	0	0.00891822	0	0	0	0	0	0	0	0	0	0	0	0	0	0	0	0	0	0	0	0	0	0.00891822	0.00891822	0	0	0
Window2
SampleID	Treatment	ASV_00001	ASV_00002	ASV_00003	ASV_00004	ASV_00005	ASV_00006	ASV_00007	ASV_00008	ASV_00009	ASV_00010	ASV_00011	ASV_00012	ASV_00013	ASV_00014	ASV_00015	ASV_00016	ASV_00017	ASV_00018	ASV_00019	ASV_00020	ASV_00021	ASV_00022	ASV_00023	ASV_00024	ASV_00025	ASV_00026	ASV_00027	ASV_00028	ASV_00029	ASV_00030	ASV_00031	ASV_00032	ASV_00033	ASV_00034	ASV_00035	ASV_00036	ASV_00037	ASV_00038	ASV_00039	ASV_00040	ASV_00041	ASV_00042	ASV_00043	ASV_00044	ASV_00045	ASV_00046	ASV_00047	ASV_00048
3_5	13C	0	0	0	0	0	0	0	0	0	0	0	0	0	0	0	0	0	0	0.228624	0	0	0	0	0	0	0	0	0	0	0	0	0	0	0	0	0	0	0	0	0	0	0	0	0	0	0	0	0
3_6	13C	0	0	0	0	0	0	0	0	0	0	0	0	0	0	0	0	0	0	0.179122	0	0	0	0	0	0	0	0	0	0	0	0	0	0	0	0	0	0	0	0	0	0	0	0	0	0	0	0	0
3_7	13C	0	0	0	0	0	0	0	0	0	0	0	0	0	0	0	0	0	0	0.328424	0	0	0	0	0	0	0	0	0	0	0	0	0	0	0	0	0	0	0	0	0	0	0	0	0	0	0	0	0
4_5	12C	0	0.00858959	0	0	0	0	0	0	0	0	0	0	0	0	0	0	0	0	0.0601271	0	0	0.0257688	0	0	0	0	0	0	0	0	0	0	0	0	0	0	0	0	0	0	0	0	0	0.00858959	0.00858959	0	0	0
4_6	12C	0	0	0	0	0	0	0	0	0	0.00831117	0	0	0	0	0	0	0	0	0.0249335	0	0	0	0	0	0	0	0	0	0	0	0	0	0	0	0	0	0	0	0	0	0	0	0	0.00831117	0.0332447	0	0	0
4_7	12C	0	0	0	0	0	0	0	0	0	0	0	0	0	0	0	0	0	0	0.0274927	0.00916422	0	0	0	0	0	0	0	0	0	0	0.00916422	0	0	0	0	0	0	0	0	0	0	0	0	0	0	0	0	0
Day 13
Window1
SampleID	Treatment	ASV_00001	ASV_00002	ASV_00003	ASV_00004	ASV_00005	ASV_00006	ASV_00007	ASV_00008	ASV_00009	ASV_00010	ASV_00011	ASV_00012	ASV_00013	ASV_00014	ASV_00015	ASV_00016	ASV_00017	ASV_00018	ASV_00019	ASV_00020	ASV_00021	ASV_00022	ASV_00023	ASV_00024	ASV_00025	ASV_00026	ASV_00027	ASV_00028	ASV_00029	ASV_00030	ASV_00031	ASV_00032	ASV_00033	ASV_00034	ASV_00035	ASV_00036	ASV_00037	ASV_00038	ASV_00039	ASV_00040	ASV_00041	ASV_00042	ASV_00043	ASV_00044	ASV_00045	ASV_00046	ASV_00047	ASV_00048
5_7	13C	0	0	0	0	0	0	0	0	0	0	0	0	0	0	0	0	0	0	0.345859	0	0	0	0	0	0	0	0	0	0	0	0	0	0	0	0	0	0	0	0	0	0	0	0	0	0	0	0	0
5_8	13C	0	0	0	0	0	0	0	0	0	0	0	0	0	0	0	0	0	0	0.636943	0	0	0	0	0	0	0	0	0	0	0	0	0	0	0	0	0	0	0	0	0	0	0	0	0	0	0	0	0
5_9	13C	0	0	0	0	0	0	0	0	0	0	0	0	0	0	0	0	0	0	1.05073	0	0	0	0	0	0	0	0	0	0	0	0	0	0	0	0	0	0	0	0	0	0	0	0	0	0	0	0	0
5_10	13C	0	0	0	0	0	0	0	0	0	0	0.00967961	0	0	0	0	0	0	0	0.774368	0	0	0	0	0	0	0	0	0	0	0	0	0	0	0	0	0	0	0	0	0	0	0	0	0	0	0	0	0
5_11	13C	0	0	0	0	0	0	0	0	0	0	0	0	0	0	0	0	0	0	0.38446	0	0	0	0	0	0	0	0	0	0	0	0	0	0	0	0	0	0	0	0	0	0	0	0	0	0.0202347	0	0	0
6_6	12C	0.131291	0	0	0	0	0	0	0	0	0	0	0	0	0	0	0	0	0	0	0	0	0	0	0	0	0	0	0	0	0	0	0	0	0	0	0	0	0	0	0	0	0	0	0	0	0	0	0
6_7	12C	0	0	0	0	0	0	0	0	0	0	0	0	0	0	0	0	0	0	0	0	0	0	0	0	0	0	0	0	0	0	0	0	0	0	0	0	0	0	0	0	0	0	0	0	0	0	0	0
6_8	12C	0	0	0	0	0	0	0	0	0	0	0	0	0	0	0	0	0	0	0	0	0	0	0	0	0	0	0	0	0	0	0	0	0	0	0	0	0	0	0	0	0	0	0	0	0	0	0	0
6_9	12C	0	0	0	0	0	0	0	0	0	0	0	0	0	0	0	0	0	0	0.0303674	0	0	0	0	0	0	0	0	0	0	0	0	0	0	0	0	0	0	0	0	0	0	0	0	0	0	0	0	0
6_10	12C	0	0	0	0	0	0	0	0	0	0	0	0	0	0	0	0	0	0	0.0719632	0	0	0	0	0	0	0	0	0	0	0	0.0215889	0	0	0	0	0	0	0	0	0	0	0	0	0.0215889	0.0143926	0	0	0
Wndow2
SampleID	Treatment	ASV_00001	ASV_00002	ASV_00003	ASV_00004	ASV_00005	ASV_00006	ASV_00007	ASV_00008	ASV_00009	ASV_00010	ASV_00011	ASV_00012	ASV_00013	ASV_00014	ASV_00015	ASV_00016	ASV_00017	ASV_00018	ASV_00019	ASV_00020	ASV_00021	ASV_00022	ASV_00023	ASV_00024	ASV_00025	ASV_00026	ASV_00027	ASV_00028	ASV_00029	ASV_00030	ASV_00031	ASV_00032	ASV_00033	ASV_00034	ASV_00035	ASV_00036	ASV_00037	ASV_00038	ASV_00039	ASV_00040	ASV_00041	ASV_00042	ASV_00043	ASV_00044	ASV_00045	ASV_00046	ASV_00047	ASV_00048
5_4	13C	0	0	0	0	0	0	0	0	0	0	0	0	0	0	0	0	0	0	0.291333	0	0	0	0	0	0	0	0	0	0	0	0	0	0	0	0	0	0	0	0	0	0	0	0	0	0	0	0	0
5_5	13C	0	0	0	0	0	0	0	0	0	0	0	0	0	0	0	0	0	0	0.35524	0	0	0	0	0	0	0	0	0	0	0	0	0	0	0	0	0	0	0	0	0	0	0	0	0	0	0	0	0
5_6	13C	0	0	0	0	0	0	0	0	0	0	0	0	0	0	0	0	0	0	0.92068	0	0	0	0	0	0	0	0	0	0	0	0	0	0	0	0	0	0	0	0	0	0	0	0	0	0	0	0	0
5_7	13C	0	0	0	0	0	0	0	0	0	0	0	0	0	0	0	0	0	0	0.345859	0	0	0	0	0	0	0	0	0	0	0	0	0	0	0	0	0	0	0	0	0	0	0	0	0	0	0	0	0
5_8	13C	0	0	0	0	0	0	0	0	0	0	0	0	0	0	0	0	0	0	0.636943	0	0	0	0	0	0	0	0	0	0	0	0	0	0	0	0	0	0	0	0	0	0	0	0	0	0	0	0	0
6_4	12C	0	0	0	0	0	0	0	0	0	0	0	0	0	0	0	0	0	0	0	0	0	0	0	0	0	0	0	0	0	0	0	0	0	0	0	0	0	0	0	0	0	0	0	0	0	0	0	0
6_5	12C	0	0	0	0	0	0	0	0	0	0	0	0	0	0	0	0	0	0	0	0	0	0	0	0	0	0	0	0	0	0	0	0	0	0	0	0	0	0	0	0	0	0	0	0	0	0	0	0
6_6	12C	0.131291	0	0	0	0	0	0	0	0	0	0	0	0	0	0	0	0	0	0	0	0	0	0	0	0	0	0	0	0	0	0	0	0	0	0	0	0	0	0	0	0	0	0	0	0	0	0	0
6_7	12C	0	0	0	0	0	0	0	0	0	0	0	0	0	0	0	0	0	0	0	0	0	0	0	0	0	0	0	0	0	0	0	0	0	0	0	0	0	0	0	0	0	0	0	0	0	0	0	0
Day 24
Window1
SampleID	Treatment	ASV_00001	ASV_00002	ASV_00003	ASV_00004	ASV_00005	ASV_00006	ASV_00007	ASV_00008	ASV_00009	ASV_00010	ASV_00011	ASV_00012	ASV_00013	ASV_00014	ASV_00015	ASV_00016	ASV_00017	ASV_00018	ASV_00019	ASV_00020	ASV_00021	ASV_00022	ASV_00023	ASV_00024	ASV_00025	ASV_00026	ASV_00027	ASV_00028	ASV_00029	ASV_00030	ASV_00031	ASV_00032	ASV_00033	ASV_00034	ASV_00035	ASV_00036	ASV_00037	ASV_00038	ASV_00039	ASV_00040	ASV_00041	ASV_00042	ASV_00043	ASV_00044	ASV_00045	ASV_00046	ASV_00047	ASV_00048
7_6	13C	0	0	0	0	0	0	0	0	0	0	0	0	0	0	0	0	0	0	0.332042	0	0	0	0	0	0	0	0	0	0	0	0	0	0	0	0	0	0	0	0	0	0	0	0	0	0	0	0	0
7_7	13C	0	0	0	0	0	0	0	0	0	0	0	0	0	0	0	0	0	0	0	0	0	0	0	0	0	0	0	0	0	0	0	0	0	0	0	0	0	0	0	0	0	0	0	0	0	0	0	0
7_8	13C	0	0	0	0	0	0	0	0	0	0	0	0	0	0	0	0	0	0	0.770952	0	0	0	0	0	0	0	0	0	0	0	0	0	0	0	0	0	0	0	0	0	0	0	0	0	0	0	0	0
7_9	13C	0	0	0	0	0	0	0	0	0	0	0	0	0	0	0	0	0	0	0.534667	0	0	0	0	0	0	0.0172473	0	0	0	0	0	0	0	0	0	0	0	0	0	0	0	0	0	0.0172473	0	0	0	0
7_10	13C	0	0	0	0	0	0	0	0	0	0.00935891	0	0	0	0	0	0	0	0	0.308844	0	0	0	0	0	0	0	0	0	0	0	0	0	0	0	0	0	0	0	0	0	0	0	0	0	0	0	0	0
8_7	12C	0	0	0	0	0	0	0	0	0	0	0	0	0	0	0	0	0	0	0	0	0	0	0	0	0	0	0	0	0	0	0	0	0	0	0	0	0	0	0	0	0	0	0	0	0	0	0	0
8_8	12C	0	0	0	0	0	0	0	0	0	0	0	0	0	0	0	0	0	0	0.431622	0	0	0.477056	0	0	0	0	0	0	0	0	0	0	0	0	0	0	0	0	0	0	0	0	0	0	0	0	0	0
8_9	12C	0	0	0	0	0	0	0	0	0	0	0	0	0	0	0	0	0	0	0	0	0	0	0	0	0	0	0	0	0	0	0	0	0	0	0	0	0	0	0	0	0	0	0	0.0946074	0	0	0	0
8_10	12C	0	0	0	0	0	0	0	0	0	0	0	0	0	0	0	0	0	0	0.00662296	0	0	0.0993443	0	0	0	0	0	0	0	0	0	0	0	0	0	0	0	0	0	0	0	0	0	0	0	0	0	0
8_11	12C	0	0	0	0	0	0	0	0	0	0	0.0539795	0	0	0	0	0	0	0	0.0719727	0	0	0.00599772	0	0	0	0	0	0	0	0	0	0	0	0	0	0	0	0	0	0	0	0	0	0.00599772	0	0	0	0
Window2
SampleID	Treatment	ASV_00001	ASV_00002	ASV_00003	ASV_00004	ASV_00005	ASV_00006	ASV_00007	ASV_00008	ASV_00009	ASV_00010	ASV_00011	ASV_00012	ASV_00013	ASV_00014	ASV_00015	ASV_00016	ASV_00017	ASV_00018	ASV_00019	ASV_00020	ASV_00021	ASV_00022	ASV_00023	ASV_00024	ASV_00025	ASV_00026	ASV_00027	ASV_00028	ASV_00029	ASV_00030	ASV_00031	ASV_00032	ASV_00033	ASV_00034	ASV_00035	ASV_00036	ASV_00037	ASV_00038	ASV_00039	ASV_00040	ASV_00041	ASV_00042	ASV_00043	ASV_00044	ASV_00045	ASV_00046	ASV_00047	ASV_00048
7_4	13C	0.0187864	0	0	0	0	0	0	0	0	0	0	0	0	0	0	0	0	0	0.582378	0	0	0	0	0	0	0	0	0	0	0	0	0	0	0	0	0	0	0	0	0	0	0	0	0	0	0	0	0
7_5	13C	0	0	0	0	0	0	0	0	0	0	0	0	0	0	0	0	0	0	1.64958	0	0	0	0	0	0	0	0	0	0	0	0	0	0	0	0	0	0	0	0	0	0	0	0	0	0	0	0	0
7_6	13C	0	0	0	0	0	0	0	0	0	0	0	0	0	0	0	0	0	0	0.332042	0	0	0	0	0	0	0	0	0	0	0	0	0	0	0	0	0	0	0	0	0	0	0	0	0	0	0	0	0
7_7	13C	0	0	0	0	0	0	0	0	0	0	0	0	0	0	0	0	0	0	0	0	0	0	0	0	0	0	0	0	0	0	0	0	0	0	0	0	0	0	0	0	0	0	0	0	0	0	0	0
8_5	12C	0	0	0	0	0	0	0	0	0	0	0	0	0	0	0	0	0	0	0	0	0	0	0	0	0	0	0	0	0	0	0	0	0	0	0	0	0	0	0	0	0	0	0	0	0	0	0	0
8_6	12C	0	0	0	0	0	0	0	0	0	0	0	0	0	0	0	0	0	0	0	0	0	0	0	0	0	0	0	0	0	0	0	0	0	0	0	0	0	0	0	0	0	0	0	0	0	0	0	0
8_7	12C	0	0	0	0	0	0	0	0	0	0	0	0	0	0	0	0	0	0	0	0	0	0	0	0	0	0	0	0	0	0	0	0	0	0	0	0	0	0	0	0	0	0	0	0	0	0	0	0
8_8	12C	0	0	0	0	0	0	0	0	0	0	0	0	0	0	0	0	0	0	0.431622	0	0	0.477056	0	0	0	0	0	0	0	0	0	0	0	0	0	0	0	0	0	0	0	0	0	0	0	0	0	0
[truncated: 5,000 more columns]

## Sheet: 16S rRNA microcosms
ASV_14052	Bacteria;Proteobacteria;Epsilonproteobacteria;Campylobacterales;Campylobacteraceae;Arcobacter;	ASV_14052--Bacteria;Proteobacteria;Epsilonproteobacteria;Campylobacterales;Campylobacteraceae;Arcobacter;	Day_4_No_substrate	Day_4_DNA	Day_4_Adenine	Day_4_Guanine	Day_4_Cytosine	Day_4_Thymine	Day_4_2-deoxyadenosine	Day_4_Thymidine	Day_10_No_substrate	Day_10_DNA	Day_10_Adenine	Day_10_Guanine	Day_10_Cytosine	Day_10_Thymine	Day_10_2-deoxyadenosine	Day_10_Thymidine	Day_13_No_substrate	Day_13_DNA	Day_13_Adenine	Day_13_Guanine	Day_13_Cytosine	Day_13_Thymine	Day_13_2-deoxyadenosine	Day_13_Thymidine	Day_24_No_substrate	Day_24_DNA	Day_31_No_substrate	Day_31_DNA
		Replicate 1	3.07569	2.93983	3.16456	4.15256	3.56902	0.0649562	3.2485	6.53037	1.21866	1.2276	1.97547	1.62651	1.93185	1.16005	0.700259	1.93155	0.658921	0.953289	1.83443	1.0247	1.30351	0.284125	0.462136	1.53959	0.692737	0.174631	0.0209336	0.456187
		Replicate 2	3.11373	3.2892	4.30622	3.63448	3.73383	3.53945	6.65764	5.80828	1.00965	0.835037	2.67764	1.29635	1.4606	1.84215	0.935816	1.40518	0.675481	0.513415	0.829096	1.43985	0.713194	1.45216	0.322143	1.36637	0.408664	0.237308	0.0244948	0.403989
		Replicate 3	0.749465	2.06045	4.03614	4.23802	5.47065	6.05824	2.90109	6.16932	0.158932	0.355048	0.566403	1.30223	1.53419	1.29445	0.497601	1.54362	0.108977	0.92564	0.772889	0.380102	0.0629406	1.04983	0.615872	1.52968	0.194449	0.773101	0.0227142	0.840256
ASV_08675	Bacteria;Firmicutes;Clostridia;Clostridiales;Family_XII;Fusibacter;	ASV_08675--Bacteria;Firmicutes;Clostridia;Clostridiales;Family_XII;Fusibacter;	Day_4_No_substrate	Day_4_DNA	Day_4_Adenine	Day_4_Guanine	Day_4_Cytosine	Day_4_Thymine	Day_4_2-deoxyadenosine	Day_4_Thymidine	Day_10_No_substrate	Day_10_DNA	Day_10_Adenine	Day_10_Guanine	Day_10_Cytosine	Day_10_Thymine	Day_10_2-deoxyadenosine	Day_10_Thymidine	Day_13_No_substrate	Day_13_DNA	Day_13_Adenine	Day_13_Guanine	Day_13_Cytosine	Day_13_Thymine	Day_13_2-deoxyadenosine	Day_13_Thymidine	Day_24_No_substrate	Day_24_DNA	Day_31_No_substrate	Day_31_DNA
		Replicate 1	0	0	0.281294	0.0712885	0.03367	0.0324781	0.0149701	0.0396983	0.0348189	0	1.94291	1.44307	0.281728	0.21751	6.28711	0.124252	0.13872	0.111217	5.92662	7.64867	0.0880747	0.0591926	14.2737	0.755132	0.0223464	0.0158755	0.0628009	0.266109
		Replicate 2	0.0163881	0.0166542	0.0531632	0.17307	0.0133351	0.166563	0.13541	0.0472218	0.0221902	0	2.09424	0.678324	0.186821	0.139689	5.30296	0.0818554	0.0431158	0.298112	10.9441	5.34138	0.186789	0.107001	15.2764	0.501776	0.0817327	0.177981	0.0244948	0.126247
		Replicate 3	0.0428266	0.00971912	0.140562	0.0864902	0.0221484	0.0390854	0.175234	0.04346	0.0953592	0.0617475	2.39976	1.85709	0.043834	0.0327708	7.96161	0.348993	0.217954	0.169701	12.1581	13.4193	0.0251762	0.12598	15.6783	0.632266	0	0.1718	0.0436479	0.391483
ASV_03691	Bacteria;Proteobacteria;Gammaproteobacteria;Alteromonadales;Colwelliaceae;Colwellia;	ASV_03691--Bacteria;Proteobacteria;Gammaproteobacteria;Alteromonadales;Colwelliaceae;Colwellia;	Day_4_No_substrate	Day_4_DNA	Day_4_Adenine	Day_4_Guanine	Day_4_Cytosine	Day_4_Thymine	Day_4_2-deoxyadenosine	Day_4_Thymidine	Day_10_No_substrate	Day_10_DNA	Day_10_Adenine	Day_10_Guanine	Day_10_Cytosine	Day_10_Thymine	Day_10_2-deoxyadenosine	Day_10_Thymidine	Day_13_No_substrate	Day_13_DNA	Day_13_Adenine	Day_13_Guanine	Day_13_Cytosine	Day_13_Thymine	Day_13_2-deoxyadenosine	Day_13_Thymidine	Day_24_No_substrate	Day_24_DNA	Day_31_No_substrate	Day_31_DNA
		Replicate 1	7.32974	6.56512	8.01688	6.11299	5.52189	0.0974342	7.97904	10.3017	4.56128	4.81088	6.39314	4.62272	3.03193	5.96339	2.48135	7.91822	2.46229	3.20941	3.99812	3.1107	4.29804	24.3518	1.59647	5.57185	0.0446927	0.0793777	0.0837346	0.114047
		Replicate 2	5.89971	7.04472	10.5086	6.55936	6.01414	4.95524	10.1106	9.06658	3.37291	4.46489	8.06283	5.35122	5.53668	4.87166	4.3955	6.49386	3.65047	4.81948	3.26111	2.39201	4.36407	3.94375	2.23805	5.25706	0.0817327	0.0339012	0.0979792	0.0631233
		Replicate 3	4.64668	6.68675	8.43373	5.62186	7.77409	7.48485	9.2095	9.68414	2.3363	3.58135	5.88761	4.55215	7.07189	6.37391	3.37658	6.87248	0.933115	3.05461	3.12128	2.49546	2.8575	5.15118	1.75963	4.58903	0.247481	0.0368143	0.0908569	0.0286451
ASV_05827	Bacteria;Firmicutes;Clostridia;Clostridiales;Family_XII;Fusibacter;	ASV_05827--Bacteria;Firmicutes;Clostridia;Clostridiales;Family_XII;Fusibacter;	Day_4_No_substrate	Day_4_DNA	Day_4_Adenine	Day_4_Guanine	Day_4_Cytosine	Day_4_Thymine	Day_4_2-deoxyadenosine	Day_4_Thymidine	Day_10_No_substrate	Day_10_DNA	Day_10_Adenine	Day_10_Guanine	Day_10_Cytosine	Day_10_Thymine	Day_10_2-deoxyadenosine	Day_10_Thymidine	Day_13_No_substrate	Day_13_DNA	Day_13_Adenine	Day_13_Guanine	Day_13_Cytosine	Day_13_Thymine	Day_13_2-deoxyadenosine	Day_13_Thymidine	Day_24_No_substrate	Day_24_DNA	Day_31_No_substrate	Day_31_DNA
		Replicate 1	0.0299581	0.0913938	0.421941	0.142577	0.10101	0.0324781	1.63174	0.138944	0.394615	0.398142	13.9694	1.49199	1.10008	0.797535	31.9836	1.60398	1.16178	0.905624	25.7761	1.51876	1.09213	0.023677	25.8481	2.9912	1.58659	1.80981	3.91459	3.26934
		Replicate 2	0.0327761	0.0666167	0.194932	0.207684	0.186692	0.145742	2.2794	0.125925	0.310662	0.613497	10.7704	1.00995	0.441576	0.497643	31.572	1.03683	0.503018	0.695595	19.2461	1.37018	1.05281	0.779578	21.7362	3.94473	1.18512	2.18663	2.15554	2.60068
		Replicate 3	0.321199	0.0971912	0.261044	0.017298	0.13289	0.0586281	1.73287	0.132434	1.25556	0.571164	13.9365	0.939871	0.599065	0.311322	29.6073	1.48993	1.73001	0.879358	20.4073	1.37167	0.0377644	0.68589	21.0276	3.87518	3.16422	2.78562	3.03507	1.43225
ASV_06881	Bacteria;Firmicutes;Clostridia;Clostridiales;Family_XII;Fusibacter;	ASV_06881--Bacteria;Firmicutes;Clostridia;Clostridiales;Family_XII;Fusibacter;	Day_4_No_substrate	Day_4_DNA	Day_4_Adenine	Day_4_Guanine	Day_4_Cytosine	Day_4_Thymine	Day_4_2-deoxyadenosine	Day_4_Thymidine	Day_10_No_substrate	Day_10_DNA	Day_10_Adenine	Day_10_Guanine	Day_10_Cytosine	Day_10_Thymine	Day_10_2-deoxyadenosine	Day_10_Thymidine	Day_13_No_substrate	Day_13_DNA	Day_13_Adenine	Day_13_Guanine	Day_13_Cytosine	Day_13_Thymine	Day_13_2-deoxyadenosine	Day_13_Thymidine	Day_24_No_substrate	Day_24_DNA	Day_31_No_substrate	Day_31_DNA
		Replicate 1	0.019972	0.0304646	0.0527426	0.0712885	0.03367	0.016239	0.0299401	0.0396983	0.278552	0.0829463	1.9212	0.525865	0	0.090629	6.80469	0.0112956	0.0867002	0.0476644	5.15052	5.12351	0.0880747	0.023677	17.4036	0.16129	0.134078	0.0158755	0.0628009	0
		Replicate 2	0.0327761	0.00832709	0.106326	0.155763	0	0.062461	0.0225683	0.0472218	0.122046	0.0681663	1.88482	0.165812	0.0169837	0.0174611	4.62237	0.0682128	0	0.0331236	10.0486	4.50534	0.135846	0.0764292	17.0227	0.192991	0.0408664	0.0508518	0.0244948	0.0252493
		Replicate 3	0.0856531	0.00971912	0.0200803	0.0691922	0.0221484	0.0390854	0.097352	0.04346	0.143039	0.0154369	4.11388	1.04178	0.043834	0.0983123	8.99236	0.0536913	0.0544885	0.0154273	11.9946	10.5272	0.0251762	0.111982	19.3912	0.265144	0.0176772	0.0122714	0.0436479	0.0572902
ASV_12207	Bacteria;Firmicutes;Clostridia;Clostridiales;Family_XII;Fusibacter;	ASV_12207--Bacteria;Firmicutes;Clostridia;Clostridiales;Family_XII;Fusibacter;	Day_4_No_substrate	Day_4_DNA	Day_4_Adenine	Day_4_Guanine	Day_4_Cytosine	Day_4_Thymine	Day_4_2-deoxyadenosine	Day_4_Thymidine	Day_10_No_substrate	Day_10_DNA	Day_10_Adenine	Day_10_Guanine	Day_10_Cytosine	Day_10_Thymine	Day_10_2-deoxyadenosine	Day_10_Thymidine	Day_13_No_substrate	Day_13_DNA	Day_13_Adenine	Day_13_Guanine	Day_13_Cytosine	Day_13_Thymine	Day_13_2-deoxyadenosine	Day_13_Thymidine	Day_24_No_substrate	Day_24_DNA	Day_31_No_substrate	Day_31_DNA
		Replicate 1	0	0.0456969	0.263713	0.0356443	0.0841751	0.0324781	0.404192	0.0595474	0	0.116125	3.28883	0.330194	0.0268312	0.0181258	5.38895	0.237208	0.0867002	0.0158881	4.98589	0.439158	0.0880747	0	5.62966	0.16129	0	0.333386	0.0418673	0.0380156
		Replicate 2	0.0163881	0.0666167	0.0531632	0.017307	0	0.0416406	0.699616	0.0314812	0.0332853	0.119291	3.47046	0.27133	0	0	5.69052	0.286494	0.0431158	0.0165618	6.3564	0.278681	0.0169808	0.122287	3.2723	0.216149	0.0408664	0.0423765	0.0244948	0.126247
		Replicate 3	0.0428266	0	0.0401606	0.0691922	0.110742	0.0586281	1.07087	0.0455143	0.238398	0.0308737	4.71009	0.237799	0.0292227	0.0819269	4.88715	0.187919	0.156654	0.107991	6.13853	0.280945	0	0.181971	4.39908	0.122374	0.0176772	0.380415	0.033181	0.372386
ASV_04154	Bacteria;Proteobacteria;Gammaproteobacteria;Oceanospirillales;Oceanospirillales_unclassified;Oceanospirillales_unclassified;	ASV_04154--Bacteria;Proteobacteria;Gammaproteobacteria;Oceanospirillales;Oceanospirillales_unclassified;Oceanospirillales_unclassified;	Day_4_No_substrate	Day_4_DNA	Day_4_Adenine	Day_4_Guanine	Day_4_Cytosine	Day_4_Thymine	Day_4_2-deoxyadenosine	Day_4_Thymidine	Day_10_No_substrate	Day_10_DNA	Day_10_Adenine	Day_10_Guanine	Day_10_Cytosine	Day_10_Thymine	Day_10_2-deoxyadenosine	Day_10_Thymidine	Day_13_No_substrate	Day_13_DNA	Day_13_Adenine	Day_13_Guanine	Day_13_Cytosine	Day_13_Thymine	Day_13_2-deoxyadenosine	Day_13_Thymidine	Day_24_No_substrate	Day_24_DNA	Day_31_No_substrate	Day_31_DNA
		Replicate 1	0.0599161	0.243717	0.0703235	0.178221	0.016835	0	0.194611	0.277888	0.0464253	0.116125	0.097688	0.0978354	0.0536625	0.0362516	0.167453	0.192025	0	0	0.0940734	0.0365965	0.0528448	0.0118385	0	0	0.0223464	0.0476266	0	0.0570234
		Replicate 2	0.196657	0.116579	0.141769	0.138456	0.253367	0.187383	0.0225683	0.314812	0	0.119291	0.0598355	0.0602954	0.0509511	0.0261917	0.170148	0.368349	0.0574878	0.215303	0.0994915	0.0464468	0	0	0.0508647	0.0463177	0	0.0084753	0.0367422	0.0252493
		Replicate 3	0.149893	0.126349	0.120482	0.190278	0.0885936	0.117256	0.0194704	0.29635	0	0.0771843	0.22358	0.169856	0.116891	0.0327708	0.0177715	0.0536913	0	0	0.118906	0.0661048	0.0251762	0.055991	0.0175963	0.101978	0.0353544	0.0613572	0.0183711	0.0190967
ASV_05145	Bacteria;Proteobacteria;Gammaproteobacteria;Alteromonadales;Colwelliaceae;Colwelliaceae_unclassified;	ASV_05145--Bacteria;Proteobacteria;Gammaproteobacteria;Alteromonadales;Colwelliaceae;Colwelliaceae_unclassified;	Day_4_No_substrate	Day_4_DNA	Day_4_Adenine	Day_4_Guanine	Day_4_Cytosine	Day_4_Thymine	Day_4_2-deoxyadenosine	Day_4_Thymidine	Day_10_No_substrate	Day_10_DNA	Day_10_Adenine	Day_10_Guanine	Day_10_Cytosine	Day_10_Thymine	Day_10_2-deoxyadenosine	Day_10_Thymidine	Day_13_No_substrate	Day_13_DNA	Day_13_Adenine	Day_13_Guanine	Day_13_Cytosine	Day_13_Thymine	Day_13_2-deoxyadenosine	Day_13_Thymidine	Day_24_No_substrate	Day_24_DNA	Day_31_No_substrate	Day_31_DNA
		Replicate 1	0.129818	0.182788	0.140647	0.0356443	0.488215	0	0.179641	0.198491	0.0812442	0.348374	0.401606	0.134524	0.120741	0.380642	0.106561	0.316277	0.15606	0.127105	0.352775	0.073193	0.246609	0	0.157546	0.542522	0.0670391	0.0635021	0	0.0190078
		Replicate 2	0	0.233158	0.3367	0.121149	0.0666756	0.145742	0.0225683	0.0944436	0.0554754	0.0340832	0.433807	0.256256	0.13587	0.0523834	0.14179	0.286494	0.129348	0.149056	0.309529	0.301904	0.0169808	0.168144	0.0508647	0.277906	0.0953549	0.0084753	0	0.0252493
		Replicate 3	0.0214133	0	0.060241	0.17298	0.13289	0.0586281	0.0584112	0.146468	0	0.262427	0.238486	0.328389	0.0584454	0.0327708	0.319886	0.295302	0	0.154273	0.282402	0.0330524	0	0.0699888	0.404716	0.244748	0.0707089	0.306786	0	0.0859353
ASV_06164	Bacteria;Firmicutes;Clostridia;Clostridiales;Family_XII;Fusibacter;	ASV_06164--Bacteria;Firmicutes;Clostridia;Clostridiales;Family_XII;Fusibacter;	Day_4_No_substrate	Day_4_DNA	Day_4_Adenine	Day_4_Guanine	Day_4_Cytosine	Day_4_Thymine	Day_4_2-deoxyadenosine	Day_4_Thymidine	Day_10_No_substrate	Day_10_DNA	Day_10_Adenine	Day_10_Guanine	Day_10_Cytosine	Day_10_Thymine	Day_10_2-deoxyadenosine	Day_10_Thymidine	Day_13_No_substrate	Day_13_DNA	Day_13_Adenine	Day_13_Guanine	Day_13_Cytosine	Day_13_Thymine	Day_13_2-deoxyadenosine	Day_13_Thymidine	Day_24_No_substrate	Day_24_DNA	Day_31_No_substrate	Day_31_DNA
		Replicate 1	0	0	0	0	0.016835	0	0	0	0	0	0.108542	0	0	0	0.441467	0	0	0.0158881	0.42333	0.219579	0	0	0.766726	0	0	0	0	0
		Replicate 2	0	0	0	0	0	0	0.0225683	0	0	0	0.194465	0.0150739	0	0	0.189054	0	0	0	0.707495	0.13934	0	0	0.76297	0	0.0136221	0.0169506	0	0
		Replicate 3	0	0	0.0200803	0	0	0	0	0	0.0158932	0	0.19377	0	0	0	0.675315	0.0134228	0.0136221	0	1.05529	0.429681	0	0	1.84762	0	0	0	0	0
ASV_07899	Bacteria;Proteobacteria;Deltaproteobacteria;Desulfuromonadales;Desulfuromonadales_unclassified;Desulfuromonadales_unclassified;	ASV_07899--Bacteria;Proteobacteria;Deltaproteobacteria;Desulfuromonadales;Desulfuromonadales_unclassified;Desulfuromonadales_unclassified;	Day_4_No_substrate	Day_4_DNA	Day_4_Adenine	Day_4_Guanine	Day_4_Cytosine	Day_4_Thymine	Day_4_2-deoxyadenosine	Day_4_Thymidine	Day_10_No_substrate	Day_10_DNA	Day_10_Adenine	Day_10_Guanine	Day_10_Cytosine	Day_10_Thymine	Day_10_2-deoxyadenosine	Day_10_Thymidine	Day_13_No_substrate	Day_13_DNA	Day_13_Adenine	Day_13_Guanine	Day_13_Cytosine	Day_13_Thymine	Day_13_2-deoxyadenosine	Day_13_Thymidine	Day_24_No_substrate	Day_24_DNA	Day_31_No_substrate	Day_31_DNA
		Replicate 1	0.699021	0.502666	1.09001	0.962395	0.538721	0.016239	1.16766	0.754268	0.359796	0.398142	0.607837	0.293506	0.858599	0.0725032	0.228345	0.271095	0.294781	0.238322	0.399812	0.256176	0.475603	0.0118385	0.13654	0.564516	0.826816	0.317511	0.314005	0.51321
		Replicate 2	0.721075	0.532934	0.921496	0.692281	0.706761	0.437227	0.473934	0.834252	0.510374	0.42604	0.867614	0.422068	0.509511	0.15715	0.283581	0.95498	0.416786	0.397483	0.353748	0.278681	0.339616	0.489147	0.0508647	0.864598	0.0681106	0.466141	0.575628	0.265118
		Replicate 3	0.256959	0.631743	0.763052	0.640028	0.598007	0.781708	0.408879	0.79426	0.333757	0.49398	0.581309	0.45295	0.365283	0.475176	0.177715	0.348993	0.463152	0.123419	0.416171	0.148736	0.0125881	0.839866	0.123174	1.12176	0.12374	0.294515	0.444816	0.238709
ASV_08637	Bacteria;Proteobacteria;Gammaproteobacteria;Oceanospirillales;Oceanospirillaceae;Neptunomonas;	ASV_08637--Bacteria;Proteobacteria;Gammaproteobacteria;Oceanospirillales;Oceanospirillaceae;Neptunomonas;	Day_4_No_substrate	Day_4_DNA	Day_4_Adenine	Day_4_Guanine	Day_4_Cytosine	Day_4_Thymine	Day_4_2-deoxyadenosine	Day_4_Thymidine	Day_10_No_substrate	Day_10_DNA	Day_10_Adenine	Day_10_Guanine	Day_10_Cytosine	Day_10_Thymine	Day_10_2-deoxyadenosine	Day_10_Thymidine	Day_13_No_substrate	Day_13_DNA	Day_13_Adenine	Day_13_Guanine	Day_13_Cytosine	Day_13_Thymine	Day_13_2-deoxyadenosine	Day_13_Thymidine	Day_24_No_substrate	Day_24_DNA	Day_31_No_substrate	Day_31_DNA
		Replicate 1	0	0	0.158228	0.106933	0.16835	0	0.134731	0.0992457	0	0	0.0759796	0.0366883	0.0670781	0.0362516	0	0	0	0	0.070555	0.0182983	0.123305	0.0355156	0	0	0	0	0	0
		Replicate 2	0	0	0.265816	0.242298	0.0800107	0.208203	0.112841	0.141665	0	0	0.0897532	0.0301477	0.101902	0.0436529	0	0	0	0	0.0331638	0.0928936	0.0339616	0.0305717	0	0	0	0	0	0
		Replicate 3	0	0	0.240964	0.0864902	0.13289	0.254055	0.116822	0.120456	0	0	0.134148	0.0679425	0.116891	0.0819269	0	0	0	0	0.0297265	0	0	0.0279955	0	0	0	0	0	0
ASV_09337	Bacteria;Proteobacteria;Gammaproteobacteria;Oceanospirillales;Hahellaceae;Endozoicomonas;	ASV_09337--Bacteria;Proteobacteria;Gammaproteobacteria;Oceanospirillales;Hahellaceae;Endozoicomonas;	Day_4_No_substrate	Day_4_DNA	Day_4_Adenine	Day_4_Guanine	Day_4_Cytosine	Day_4_Thymine	Day_4_2-deoxyadenosine	Day_4_Thymidine	Day_10_No_substrate	Day_10_DNA	Day_10_Adenine	Day_10_Guanine	Day_10_Cytosine	Day_10_Thymine	Day_10_2-deoxyadenosine	Day_10_Thymidine	Day_13_No_substrate	Day_13_DNA	Day_13_Adenine	Day_13_Guanine	Day_13_Cytosine	Day_13_Thymine	Day_13_2-deoxyadenosine	Day_13_Thymidine	Day_24_No_substrate	Day_24_DNA	Day_31_No_substrate	Day_31_DNA
		Replicate 1	0	0	0.0175809	0.0356443	0.016835	0	0.0149701	0.0198491	0	0	4.26571	0.317965	0	0.0362516	0	0	0	0	4.63311	0.475755	0.0528448	0.0118385	0	0	0	0	0	0
		Replicate 2	0	0	0	0.0346141	0	0.0416406	0	0.0157406	0	0	1.81002	0.286403	0.0339674	0	0	0	0	0	4.80876	1.37018	0	0.0152858	0	0	0	0	0	0
		Replicate 3	0	0	0.060241	0	0.0664452	0	0	0.0177949	0	0	2.92145	0.124561	0.0146113	0.0491562	0	0	0	0	3.9239	0.330524	0	0	0	0	0	0	0	0
ASV_11843	Bacteria;Proteobacteria;Gammaproteobacteria;Oceanospirillales;Oceanospirillaceae;Neptunomonas;	ASV_11843--Bacteria;Proteobacteria;Gammaproteobacteria;Oceanospirillales;Oceanospirillaceae;Neptunomonas;	Day_4_No_substrate	Day_4_DNA	Day_4_Adenine	Day_4_Guanine	Day_4_Cytosine	Day_4_Thymine	Day_4_2-deoxyadenosine	Day_4_Thymidine	Day_10_No_substrate	Day_10_DNA	Day_10_Adenine	Day_10_Guanine	Day_10_Cytosine	Day_10_Thymine	Day_10_2-deoxyadenosine	Day_10_Thymidine	Day_13_No_substrate	Day_13_DNA	Day_13_Adenine	Day_13_Guanine	Day_13_Cytosine	Day_13_Thymine	Day_13_2-deoxyadenosine	Day_13_Thymidine	Day_24_No_substrate	Day_24_DNA	Day_31_No_substrate	Day_31_DNA
		Replicate 1	19.3429	19.3907	23.2068	20.3351	18.8889	0.454693	12.1856	18.559	10.2716	11.9608	15.2828	11.3856	11.7387	15.2075	4.04932	10.0079	6.27709	6.25993	6.72625	4.61116	11.4497	8.96176	1.56496	6.34164	2.61453	1.58755	1.75843	1.99582
		Replicate 2	17.1091	17.7284	22.2222	22.2915	16.4289	22.4235	13.7892	18.6369	10.6402	11.1963	17.6215	12.1646	16.1515	11.6379	4.00794	6.71214	5.90687	5.00166	6.48906	5.8523	8.4055	8.98808	2.5941	5.81288	1.81174	1.83914	1.93509	2.15882
		Replicate 3	22.9979	16.4545	22.0884	18.8895	20.2436	21.1061	13.2788	18.5979	8.82072	10.9756	16.7983	10.1687	13.8223	14.5338	3.67869	7.7047	3.14671	5.29158	6.80737	4.52818	1.24622	8.83259	1.70684	5.67	1.69701	1.04307	1.84676	1.39406
ASV_12096	Bacteria;Firmicutes;Clostridia;Clostridiales;Family_XII;Fusibacter;	ASV_12096--Bacteria;Firmicutes;Clostridia;Clostridiales;Family_XII;Fusibacter;	Day_4_No_substrate	Day_4_DNA	Day_4_Adenine	Day_4_Guanine	Day_4_Cytosine	Day_4_Thymine	Day_4_2-deoxyadenosine	Day_4_Thymidine	Day_10_No_substrate	Day_10_DNA	Day_10_Adenine	Day_10_Guanine	Day_10_Cytosine	Day_10_Thymine	Day_10_2-deoxyadenosine	Day_10_Thymidine	Day_13_No_substrate	Day_13_DNA	Day_13_Adenine	Day_13_Guanine	Day_13_Cytosine	Day_13_Thymine	Day_13_2-deoxyadenosine	Day_13_Thymidine	Day_24_No_substrate	Day_24_DNA	Day_31_No_substrate	Day_31_DNA
		Replicate 1	0	0	0	0	0	0	0	0	0	0	0.0542711	0	0	0	0.213122	0	0	0	0.329257	0.073193	0	0	0.399118	0	0	0	0	0
		Replicate 2	0	0	0	0	0	0	0	0	0	0	0.0897532	0.0150739	0	0	0.0945269	0	0	0	0.353748	0.0464468	0	0	0.389963	0.00771962	0	0	0	0
		Replicate 3	0	0	0	0	0	0	0	0	0	0	0.149054	0.0113237	0	0	0.426515	0	0	0.0154273	0.624257	0.148736	0	0	1.02059	0.0203957	0	0	0	0
ASV_05239	Bacteria;Firmicutes;Clostridia;Clostridiales;Family_XII;Fusibacter;	ASV_05239--Bacteria;Firmicutes;Clostridia;Clostridiales;Family_XII;Fusibacter;	Day_4_No_substrate	Day_4_DNA	Day_4_Adenine	Day_4_Guanine	Day_4_Cytosine	Day_4_Thymine	Day_4_2-deoxyadenosine	Day_4_Thymidine	Day_10_No_substrate	Day_10_DNA	Day_10_Adenine	Day_10_Guanine	Day_10_Cytosine	Day_10_Thymine	Day_10_2-deoxyadenosine	Day_10_Thymidine	Day_13_No_substrate	Day_13_DNA	Day_13_Adenine	Day_13_Guanine	Day_13_Cytosine	Day_13_Thymine	Day_13_2-deoxyadenosine	Day_13_Thymidine	Day_24_No_substrate	Day_24_DNA	Day_31_No_substrate	Day_31_DNA
		Replicate 1	0	0.0609292	0.123066	0.0534664	0.016835	0	0.179641	0.0595474	0.243733	0.265428	0.271356	0.330194	0.147572	0.0362516	0.380575	1.18604	0.294781	0.365427	0.540922	0.219579	0.651753	0.0118385	0.231068	1.28299	0.715084	1.17479	0.0837346	0.570234
		Replicate 2	0.0327761	0.14156	0.141769	0.138456	0.0533404	0	0	0.236109	0.366138	0.119291	0.433807	0.0904432	0.186821	0.270648	0.10398	1.43247	0.373671	0.264988	0.43113	0.278681	1.06979	0.36686	0.118684	1.06531	0.531263	0.449191	0.0489896	0.681732
		Replicate 3	0.0856531	0.00971912	0.160643	0.0864902	0.177187	0.0390854	0.175234	0.147828	0	0.154369	0.119243	0.418979	0.935126	0.327708	0.106629	1.04698	0.0476774	0.138846	0.237812	0.214841	0.0125881	0.727884	0.0879817	1.71324	0.0530316	0.674929	0.0663621	0.792514
ASV_06088	Bacteria;Tenericutes;Mollicutes;NB1-n;NB1-n_unclassified;NB1-n_unclassified;	ASV_06088--Bacteria;Tenericutes;Mollicutes;NB1-n;NB1-n_unclassified;NB1-n_unclassified;	Day_4_No_substrate	Day_4_DNA	Day_4_Adenine	Day_4_Guanine	Day_4_Cytosine	Day_4_Thymine	Day_4_2-deoxyadenosine	Day_4_Thymidine	Day_10_No_substrate	Day_10_DNA	Day_10_Adenine	Day_10_Guanine	Day_10_Cytosine	Day_10_Thymine	Day_10_2-deoxyadenosine	Day_10_Thymidine	Day_13_No_substrate	Day_13_DNA	Day_13_Adenine	Day_13_Guanine	Day_13_Cytosine	Day_13_Thymine	Day_13_2-deoxyadenosine	Day_13_Thymidine	Day_24_No_substrate	Day_24_DNA	Day_31_No_substrate	Day_31_DNA
		Replicate 1	0	0.0152323	0	0.0178221	0	0	0	0	0.104457	0.066357	0.0325627	0.0244588	0	0	0.0456691	0.10166	0.0346801	0.238322	0	0	0.0880747	0	0.0630186	0.0366569	2.41341	3.14336	3.93552	6.04448
		Replicate 2	0	0.0416354	0.0177211	0	0.0666756	0	0.0225683	0	0	0.119291	0	0.0301477	0.101902	0	0.0283581	0.0136426	0.0143719	0.0496853	0.110546	0.162564	0.0679232	0.0152858	0.0847745	0.0308785	1.30772	2.7799	1.55542	5.54223
		Replicate 3	0.0214133	0.0194382	0	0	0	0	0	0	0	0.138932	0	0	0	0	0.0177715	0.0536913	0.0136221	0.509102	0.0445898	0.0165262	0	0.181971	0.052789	0.101978	1.37882	3.15376	2.74547	5.03199
ASV_06892	Bacteria;Proteobacteria;Gammaproteobacteria;Alteromonadales;Shewanellaceae;Shewanella;	ASV_06892--Bacteria;Proteobacteria;Gammaproteobacteria;Alteromonadales;Shewanellaceae;Shewanella;	Day_4_No_substrate	Day_4_DNA	Day_4_Adenine	Day_4_Guanine	Day_4_Cytosine	Day_4_Thymine	Day_4_2-deoxyadenosine	Day_4_Thymidine	Day_10_No_substrate	Day_10_DNA	Day_10_Adenine	Day_10_Guanine	Day_10_Cytosine	Day_10_Thymine	Day_10_2-deoxyadenosine	Day_10_Thymidine	Day_13_No_substrate	Day_13_DNA	Day_13_Adenine	Day_13_Guanine	Day_13_Cytosine	Day_13_Thymine	Day_13_2-deoxyadenosine	Day_13_Thymidine	Day_24_No_substrate	Day_24_DNA	Day_31_No_substrate	Day_31_DNA
		Replicate 1	0.00998602	0	0.0175809	0.0178221	0.151515	0	0.0748503	0	0.0580316	0.0165892	0	0.0366883	0	0	0.182676	0.248503	0.01734	0.0476644	0	0.0182983	0.0176149	0	0.0105031	0.293255	0.0223464	0.0158755	0.376806	0.228094
		Replicate 2	0.0163881	0	0.0177211	0.017307	0.0400053	0.0416406	0	0.0157406	0.166426	0.0340832	0.164547	0.0602954	0.0169837	0	0.0661688	0.95498	0	0.165618	0.0442184	0.0696702	0.0679232	0.0458575	0.0169549	0.40914	0.122599	0.0932282	0.183711	0.176745
		Replicate 3	0.0214133	0.0194382	0	0	0	0	0	0.0078703	0.079466	0.0617475	0.0149054	0	0	0.0163854	0.213258	0.402685	0.0204332	0.107991	0.0743163	0.0165262	0	0.0419933	0.0351927	0.265144	0.512639	0	0.280258	0.0477418
ASV_09916	Bacteria;Firmicutes;Clostridia;Clostridiales;Family_XII;Fusibacter;	ASV_09916--Bacteria;Firmicutes;Clostridia;Clostridiales;Family_XII;Fusibacter;	Day_4_No_substrate	Day_4_DNA	Day_4_Adenine	Day_4_Guanine	Day_4_Cytosine	Day_4_Thymine	Day_4_2-deoxyadenosine	Day_4_Thymidine	Day_10_No_substrate	Day_10_DNA	Day_10_Adenine	Day_10_Guanine	Day_10_Cytosine	Day_10_Thymine	Day_10_2-deoxyadenosine	Day_10_Thymidine	Day_13_No_substrate	Day_13_DNA	Day_13_Adenine	Day_13_Guanine	Day_13_Cytosine	Day_13_Thymine	Day_13_2-deoxyadenosine	Day_13_Thymidine	Day_24_No_substrate	Day_24_DNA	Day_31_No_substrate	Day_31_DNA
		Replicate 1	0.0299581	0.0304646	0.228551	0.160399	0.353535	0.0324781	0.598802	0.158793	1.81058	2.68746	0.879192	1.1618	0.469547	2.8095	2.40524	1.20863	5.04595	5.73562	0.634995	4.59286	2.64224	2.75838	4.51633	5.76979	12.3575	12.6211	5.79862	9.5229
		Replicate 2	0.180269	0.091598	0.354421	0.103842	0.0933458	0.458047	0.406229	0.141665	1.70864	3.06748	1.21167	2.0199	2.12296	2.12153	2.78854	2.40109	5.72003	4.86916	1.02808	4.22666	4.44897	6.34363	4.86606	5.72024	13.4587	8.63633	8.98959	11.4758
		Replicate 3	0.171306	0.155506	0.160643	0.276769	0.155039	0.0390854	0.272586	0.150229	0.937699	1.7598	0.8347	1.3815	1.24196	1.573	3.21663	1.74497	3.84825	6.52576	0.847206	3.70187	0.125881	7.04087	3.55446	3.91597	8.44971	9.43674	7.3941	8.38346
ASV_15007	Bacteria;Proteobacteria;Gammaproteobacteria;Alteromonadales;Shewanellaceae;Shewanella;	ASV_15007--Bacteria;Proteobacteria;Gammaproteobacteria;Alteromonadales;Shewanellaceae;Shewanella;	Day_4_No_substrate	Day_4_DNA	Day_4_Adenine	Day_4_Guanine	Day_4_Cytosine	Day_4_Thymine	Day_4_2-deoxyadenosine	Day_4_Thymidine	Day_10_No_substrate	Day_10_DNA	Day_10_Adenine	Day_10_Guanine	Day_10_Cytosine	Day_10_Thymine	Day_10_2-deoxyadenosine	Day_10_Thymidine	Day_13_No_substrate	Day_13_DNA	Day_13_Adenine	Day_13_Guanine	Day_13_Cytosine	Day_13_Thymine	Day_13_2-deoxyadenosine	Day_13_Thymidine	Day_24_No_substrate	Day_24_DNA	Day_31_No_substrate	Day_31_DNA
		Replicate 1	0.169762	0.137091	0.457103	0.0356443	0	0.0324781	0.299401	0.0793966	0.232126	0.348374	1.41105	0.256818	0.4293	0.725032	1.00472	1.85248	0.260101	0.317763	2.0461	0.237877	0.317069	0.023677	0.756223	2.62463	0.402235	0.539768	1.25602	0.228094
		Replicate 2	0.131105	0.124906	0.106326	0.0346141	0.266702	0.249844	0.970436	0.157406	0.465994	0.391956	0.538519	0.331625	0.560462	1.02148	1.43681	1.35061	0.229951	0.430606	1.54765	0.557362	0.645271	0.718435	0.474737	2.8717	0.25882	0.169506	2.38824	0.555485
		Replicate 3	0.813704	0.116629	0.120482	0.0691922	0.155039	0.21497	1.16822	0.118401	1.06484	0.710096	0.700551	0.736043	0.175336	0.262166	1.35063	1.30201	2.16592	0.277692	1.14447	0.413155	0.0125881	0.391937	0.52789	2.93698	1.44953	0.674929	1.82213	0.105032
ASV_00136	Bacteria;Firmicutes;Clostridia;Clostridiales;Family_XII;Fusibacter;	ASV_00136--Bacteria;Firmicutes;Clostridia;Clostridiales;Family_XII;Fusibacter;	Day_4_No_substrate	Day_4_DNA	Day_4_Adenine	Day_4_Guanine	Day_4_Cytosine	Day_4_Thymine	Day_4_2-deoxyadenosine	Day_4_Thymidine	Day_10_No_substrate	Day_10_DNA	Day_10_Adenine	Day_10_Guanine	Day_10_Cytosine	Day_10_Thymine	Day_10_2-deoxyadenosine	Day_10_Thymidine	Day_13_No_substrate	Day_13_DNA	Day_13_Adenine	Day_13_Guanine	Day_13_Cytosine	Day_13_Thymine	Day_13_2-deoxyadenosine	Day_13_Thymidine	Day_24_No_substrate	Day_24_DNA	Day_31_No_substrate	Day_31_DNA
		Replicate 1	0.00998602	0.0456969	0	0	0.13468	0	0.0898204	0	0.290158	0.132714	0.28221	0	0.0134156	0.0181258	3.51652	0.0338868	0.22542	0	1.01129	0.0914913	0.0176149	1.21937	3.64458	0.0806452	0	0.381013	0.167469	0.17107
		Replicate 2	0	0	0	0.0865351	0	0	0.203114	0	0.110951	0.0170416	0.0149589	0.105517	0.118886	0.0436529	2.90198	0.0272851	0.100604	0.0165618	0.165819	0.0232234	0.152827	0.18343	4.47609	0.00771962	0.149843	0.0593271	0.110227	0.0126247
		Replicate 3	0.0214133	0.00971912	0	0.0518941	0.0442968	0.0586281	0.0778816	0	0.460903	0.0308737	0.298107	0.045295	0	0.0327708	2.22143	0.0536913	0.272442	0.200555	0.0297265	0.0495786	0	0.111982	1.54848	0	0	0.0245429	0.138848	0
ASV_00351	Bacteria;Proteobacteria;Gammaproteobacteria;Oceanospirillales;Hahellaceae;Endozoicomonas;	ASV_00351--Bacteria;Proteobacteria;Gammaproteobacteria;Oceanospirillales;Hahellaceae;Endozoicomonas;	Day_4_No_substrate	Day_4_DNA	Day_4_Adenine	Day_4_Guanine	Day_4_Cytosine	Day_4_Thymine	Day_4_2-deoxyadenosine	Day_4_Thymidine	Day_10_No_substrate	Day_10_DNA	Day_10_Adenine	Day_10_Guanine	Day_10_Cytosine	Day_10_Thymine	Day_10_2-deoxyadenosine	Day_10_Thymidine	Day_13_No_substrate	Day_13_DNA	Day_13_Adenine	Day_13_Guanine	Day_13_Cytosine	Day_13_Thymine	Day_13_2-deoxyadenosine	Day_13_Thymidine	Day_24_No_substrate	Day_24_DNA	Day_31_No_substrate	Day_31_DNA
		Replicate 1	0	0	0	0	0.016835	0	0	0	0	0	0.260501	0.0366883	0	0	0	0	0	0	0.352775	0.0365965	0	0	0	0	0	0	0	0
		Replicate 2	0	0	0	0	0	0	0	0	0	0	0.13463	0.0301477	0	0	0	0	0	0	0.342693	0.116117	0.0169808	0	0	0	0	0	0	0
		Replicate 3	0	0	0	0	0.0664452	0	0	0	0	0	0.268296	0.0113237	0	0.0327708	0	0	0	0	0.237812	0.0330524	0	0	0	0	0	0	0	0
ASV_01444	Bacteria;Proteobacteria;Gammaproteobacteria;Alteromonadales;Colwelliaceae;Colwellia;	ASV_01444--Bacteria;Proteobacteria;Gammaproteobacteria;Alteromonadales;Colwelliaceae;Colwellia;	Day_4_No_substrate	Day_4_DNA	Day_4_Adenine	Day_4_Guanine	Day_4_Cytosine	Day_4_Thymine	Day_4_2-deoxyadenosine	Day_4_Thymidine	Day_10_No_substrate	Day_10_DNA	Day_10_Adenine	Day_10_Guanine	Day_10_Cytosine	Day_10_Thymine	Day_10_2-deoxyadenosine	Day_10_Thymidine	Day_13_No_substrate	Day_13_DNA	Day_13_Adenine	Day_13_Guanine	Day_13_Cytosine	Day_13_Thymine	Day_13_2-deoxyadenosine	Day_13_Thymidine	Day_24_No_substrate	Day_24_DNA	Day_31_No_substrate	Day_31_DNA
		Replicate 1	0.0599161	0.182788	0.140647	0.0891107	0.0841751	0	0.0748503	0.0992457	0.0464253	0.0331785	0.0542711	0.0733765	0.174403	0.090629	0	0.0338868	0.0346801	0.0317763	0.070555	0	0.0528448	0.260447	0.0210062	0.0366569	0	0	0	0
		Replicate 2	0.0163881	0.0333084	0.212653	0.138456	0.0800107	0.104102	0.0451365	0.125925	0.0554754	0.0511247	0.119671	0.0301477	0.101902	0.0698446	0.0189054	0.136426	0.0143719	0.0331236	0.0663277	0.116117	0.118866	0.0611434	0	0.0385981	0	0	0	0
		Replicate 3	0	0.0874721	0.100402	0.0691922	0.13289	0.0781708	0.136293	0.112585	0.0476796	0.0154369	0.119243	0.0339712	0.146113	0.0327708	0	0.0671141	0	0	0.0297265	0.0330524	0.0251762	0.0839866	0.052789	0.0203957	0	0	0	0
ASV_01633	Bacteria;Firmicutes;Clostridia;Clostridiales;Family_XII;Fusibacter;	ASV_01633--Bacteria;Firmicutes;Clostridia;Clostridiales;Family_XII;Fusibacter;	Day_4_No_substrate	Day_4_DNA	Day_4_Adenine	Day_4_Guanine	Day_4_Cytosine	Day_4_Thymine	Day_4_2-deoxyadenosine	Day_4_Thymidine	Day_10_No_substrate	Day_10_DNA	Day_10_Adenine	Day_10_Guanine	Day_10_Cytosine	Day_10_Thymine	Day_10_2-deoxyadenosine	Day_10_Thymidine	Day_13_No_substrate	Day_13_DNA	Day_13_Adenine	Day_13_Guanine	Day_13_Cytosine	Day_13_Thymine	Day_13_2-deoxyadenosine	Day_13_Thymidine	Day_24_No_substrate	Day_24_DNA	Day_31_No_substrate	Day_31_DNA
		Replicate 1	0	0.0913938	0.0175809	0.0712885	0.03367	0	1.37725	0.297737	0.638347	0.514267	0.857484	0.648159	1.19399	0.779409	1.99422	0.474415	0.901682	0.492533	0.517404	0.677036	0.968822	2.37954	1.0188	0.513196	0.201117	0.381013	0	0.51321
		Replicate 2	0.327761	0.149888	0.0886054	0.138456	0.186692	0.124922	0.947867	0.173147	0.477089	0.340832	0.703067	0.783841	0.78125	1.17863	1.30447	1.36426	0.934176	0.46373	0.320584	1.23084	0.899983	1.36044	0.8647	0.633009	0.231576	0.644122	0.477648	0.492362
		Replicate 3	0.149893	0.00971912	0.160643	0.207577	0.0885936	0.21497	0.46729	0.235442	0.365544	0.833591	1.02847	0.588835	0.701344	0.491562	0.781944	0.550336	0.0544885	0.447393	0.416171	0.793257	0.0251762	2.00168	0.492698	1.18295	0.883861	0.601301	0.238824	0.229161
ASV_01847	Bacteria;Proteobacteria;Gammaproteobacteria;Oceanospirillales;Oceanospirillaceae;Neptunomonas;	ASV_01847--Bacteria;Proteobacteria;Gammaproteobacteria;Oceanospirillales;Oceanospirillaceae;Neptunomonas;	Day_4_No_substrate	Day_4_DNA	Day_4_Adenine	Day_4_Guanine	Day_4_Cytosine	Day_4_Thymine	Day_4_2-deoxyadenosine	Day_4_Thymidine	Day_10_No_substrate	Day_10_DNA	Day_10_Adenine	Day_10_Guanine	Day_10_Cytosine	Day_10_Thymine	Day_10_2-deoxyadenosine	Day_10_Thymidine	Day_13_No_substrate	Day_13_DNA	Day_13_Adenine	Day_13_Guanine	Day_13_Cytosine	Day_13_Thymine	Day_13_2-deoxyadenosine	Day_13_Thymidine	Day_24_No_substrate	Day_24_DNA	Day_31_No_substrate	Day_31_DNA
		Replicate 1	0.019972	0.243717	0.386779	0.392087	0.454545	0	0.628743	0.47638	0.406221	0.132714	0.119397	0.110065	0.0134156	0	0.0761151	0.0677736	0.0520201	0.206546	0.117592	0.0365965	0.0704598	0.0118385	0.0945279	0.153959	0.111732	0.190506	0	0.247101
		Replicate 2	0.376926	0.233158	0.478469	0.0865351	0.0666756	0.208203	0.609343	0.236109	0	0.340832	0.0747943	0.150739	0.101902	0.0174611	0.0850742	0.0545703	0.0143719	0.0993707	0.221092	0.0464468	0.0849041	0.152858	0.118684	0.0771962	0.136221	0.228833	0.195958	0.0631233
		Replicate 3	0.428266	0.456799	0.481928	0.259471	0.332226	0.332226	0.97352	0.356244	0.079466	0.185242	0.163959	0.0566187	0.043834	0.262166	0.266572	0.0402685	0.0136221	0.169701	0.133769	0.082631	0.0125881	0.195969	0.0175963	0.14277	0.0530316	0.220886	0.0979792	0.0572902
ASV_05761	Bacteria;Proteobacteria;Deltaproteobacteria;Desulfuromonadales;Desulfuromonadaceae;Pelobacter;	ASV_05761--Bacteria;Proteobacteria;Deltaproteobacteria;Desulfuromonadales;Desulfuromonadaceae;Pelobacter;	Day_4_No_substrate	Day_4_DNA	Day_4_Adenine	Day_4_Guanine	Day_4_Cytosine	Day_4_Thymine	Day_4_2-deoxyadenosine	Day_4_Thymidine	Day_10_No_substrate	Day_10_DNA	Day_10_Adenine	Day_10_Guanine	Day_10_Cytosine	Day_10_Thymine	Day_10_2-deoxyadenosine	Day_10_Thymidine	Day_13_No_substrate	Day_13_DNA	Day_13_Adenine	Day_13_Guanine	Day_13_Cytosine	Day_13_Thymine	Day_13_2-deoxyadenosine	Day_13_Thymidine	Day_24_No_substrate	Day_24_DNA	Day_31_No_substrate	Day_31_DNA
		Replicate 1	0.539245	0.563595	0.351617	0.302976	0.538721	0	0.523952	0.377134	0.127669	0.348374	0.249647	0.379112	0.469547	0.090629	0.121784	0.406642	0.398821	0.540197	0.446849	0.146386	0.228994	0.023677	0.126037	0.439883	0.0223464	0.127004	0.0418673	0.551226
		Replicate 2	0.42609	0.532934	0.407585	0.432676	0.333378	0.270664	0.383661	0.472218	0.110951	0.272665	0.463725	0.316551	0.152853	0.890519	0.0945269	0.777626	0.316183	0.314674	0.28742	0.0696702	0.356597	0.244574	0.0847745	0.339663	0.0408664	0.186456	0.061237	0.151496
		Replicate 3	0.0642398	0.534551	0.502008	0.449749	0.465116	0.332226	0.0194704	0.424676	0.143039	0.370485	0.41735	0.418979	0.0730567	0.327708	0.142172	0.42953	0.347364	0.401111	0.104043	0.13221	0	0.167973	0.052789	0.122374	0.212127	0.331329	0.0515521	0.105032
ASV_06159	Bacteria;Proteobacteria;Gammaproteobacteria;Xanthomonadales;JTB255_marine_benthic_group;JTB255_marine_benthic_group_unclassified;	ASV_06159--Bacteria;Proteobacteria;Gammaproteobacteria;Xanthomonadales;JTB255_marine_benthic_group;JTB255_marine_benthic_group_unclassified;	Day_4_No_substrate	Day_4_DNA	Day_4_Adenine	Day_4_Guanine	Day_4_Cytosine	Day_4_Thymine	Day_4_2-deoxyadenosine	Day_4_Thymidine	Day_10_No_substrate	Day_10_DNA	Day_10_Adenine	Day_10_Guanine	Day_10_Cytosine	Day_10_Thymine	Day_10_2-deoxyadenosine	Day_10_Thymidine	Day_13_No_substrate	Day_13_DNA	Day_13_Adenine	Day_13_Guanine	Day_13_Cytosine	Day_13_Thymine	Day_13_2-deoxyadenosine	Day_13_Thymidine	Day_24_No_substrate	Day_24_DNA	Day_31_No_substrate	Day_31_DNA
		Replicate 1	0.339525	0.0152323	0	0	0	0	0.0149701	0	0.487465	0.0165892	0.0108542	0	0	0	0	0.169434	0.294781	0.0476644	0	0	0.0176149	0	0	0.109971	0.0446927	0.0952532	0	0.114047
		Replicate 2	0.0655523	0.0416354	0.0354421	0	0	0.0208203	0	0	0.199712	0.0170416	0	0	0.0169837	0.0349223	0.0378108	0.0136426	0.0287439	0.149056	0	0	0	0	0.0508647	0.0694766	0.0136221	0.0762777	0	0.075748
		Replicate 3	0	0.00971912	0	0.0345961	0	0	0	0	0.143039	0.0463106	0.0447161	0.0339712	0	0	0.0533144	0.0134228	0.0272442	0.0617093	0.0148633	0	0	0	0	0.0407914	0	0.147257	0	0.0859353
ASV_06285	Bacteria;Proteobacteria;Gammaproteobacteria;Xanthomonadales;JTB255_marine_benthic_group;JTB255_marine_benthic_group_unclassified;	ASV_06285--Bacteria;Proteobacteria;Gammaproteobacteria;Xanthomonadales;JTB255_marine_benthic_group;JTB255_marine_benthic_group_unclassified;	Day_4_No_substrate	Day_4_DNA	Day_4_Adenine	Day_4_Guanine	Day_4_Cytosine	Day_4_Thymine	Day_4_2-deoxyadenosine	Day_4_Thymidine	Day_10_No_substrate	Day_10_DNA	Day_10_Adenine	Day_10_Guanine	Day_10_Cytosine	Day_10_Thymine	Day_10_2-deoxyadenosine	Day_10_Thymidine	Day_13_No_substrate	Day_13_DNA	Day_13_Adenine	Day_13_Guanine	Day_13_Cytosine	Day_13_Thymine	Day_13_2-deoxyadenosine	Day_13_Thymidine	Day_24_No_substrate	Day_24_DNA	Day_31_No_substrate	Day_31_DNA
		Replicate 1	0.169762	0.19802	0.21097	0.142577	0.016835	0	0.494012	0.158793	0.0812442	0.0829463	0.119397	0.183441	0.402468	0.090629	0.030446	0	0.0693602	0.111217	0	0.073193	0.14092	0	0.0315093	0.58651	0.0223464	0.190506	0	0.152062
		Replicate 2	0.0655523	0.291448	0.0708843	0.103842	0.173356	0.124922	0.0677048	0.173147	0.0665705	0.0852079	0.0747943	0.180886	0.0679348	0.00873057	0.0378108	0.095498	0.0718597	0.18218	0.121601	0.0696702	0.0849041	0.107001	0.0508647	0.231589	0.0544885	0.211882	0.0122474	0.164121
		Replicate 3	0.364026	0.0777529	0.180723	0.224875	0.110742	0.0586281	0.097352	0.16597	0.127146	0.0463106	0.0447161	0.169856	0	0.0655415	0.0177715	0.147651	0.0272442	0.385683	0.118906	0.115683	0	0.0699888	0	0.122374	0.0176772	0.478586	0.0061237	0.0668385
ASV_06588	Bacteria;Firmicutes;Clostridia;Clostridiales;Family_XII;Fusibacter;	ASV_06588--Bacteria;Firmicutes;Clostridia;Clostridiales;Family_XII;Fusibacter;	Day_4_No_substrate	Day_4_DNA	Day_4_Adenine	Day_4_Guanine	Day_4_Cytosine	Day_4_Thymine	Day_4_2-deoxyadenosine	Day_4_Thymidine	Day_10_No_substrate	Day_10_DNA	Day_10_Adenine	Day_10_Guanine	Day_10_Cytosine	Day_10_Thymine	Day_10_2-deoxyadenosine	Day_10_Thymidine	Day_13_No_substrate	Day_13_DNA	Day_13_Adenine	Day_13_Guanine	Day_13_Cytosine	Day_13_Thymine	Day_13_2-deoxyadenosine	Day_13_Thymidine	Day_24_No_substrate	Day_24_DNA	Day_31_No_substrate	Day_31_DNA
		Replicate 1	0	0	0	0	0	0	0	0	0	0	0.0325627	0.0733765	0	0	0.837266	0.0338868	0.01734	0	0.329257	0.365965	0	0	2.60477	0.0146628	0	0	0	0
		Replicate 2	0.0163881	0	0	0	0	0	0	0	0	0	0.0149589	0	0	0	0.784573	0	0	0	0.630113	0.301904	0	0	2.57714	0	0	0	0	0
		Replicate 3	0.0214133	0	0	0	0	0	0	0	0	0	0.134148	0.0566187	0	0.0163854	1.13737	0	0	0	0.535077	0.34705	0	0	3.46648	0	0	0	0	0
ASV_06739	Bacteria;Proteobacteria;Deltaproteobacteria;Desulfobacterales;Desulfobacteraceae;Sva0081_sediment_group;	ASV_06739--Bacteria;Proteobacteria;Deltaproteobacteria;Desulfobacterales;Desulfobacteraceae;Sva0081_sediment_group;	Day_4_No_substrate	Day_4_DNA	Day_4_Adenine	Day_4_Guanine	Day_4_Cytosine	Day_4_Thymine	Day_4_2-deoxyadenosine	Day_4_Thymidine	Day_10_No_substrate	Day_10_DNA	Day_10_Adenine	Day_10_Guanine	Day_10_Cytosine	Day_10_Thymine	Day_10_2-deoxyadenosine	Day_10_Thymidine	Day_13_No_substrate	Day_13_DNA	Day_13_Adenine	Day_13_Guanine	Day_13_Cytosine	Day_13_Thymine	Day_13_2-deoxyadenosine	Day_13_Thymidine	Day_24_No_substrate	Day_24_DNA	Day_31_No_substrate	Day_31_DNA
		Replicate 1	0	0	0.0527426	0.0534664	0	0.0324781	0.284431	0.0198491	0.0696379	0.066357	0.20623	0.146753	0	0.0362516	0.0456691	0.0451824	0.01734	0	0.258702	0.0365965	0.0176149	0	0.0105031	0.0219941	0	0.0793777	0	0
		Replicate 2	0.0327761	0.0249813	0.0531632	0.0346141	0.186692	0	0.0902731	0	0.144236	0.0681663	0.119671	0.135665	0.0849185	0.0523834	0.0189054	0	0.0718597	0	0.0994915	0	0	0.0305717	0.0339098	0.0154392	0	0	0.0857318	0.0252493
		Replicate 3	0.0428266	0.0291574	0.0803213	0	0	0.0195427	0.214174	0.00992457	0	0.0308737	0.283202	0.0679425	0.0292227	0.0163854	0	0.0134228	0	0.0308547	0.0743163	0.0165262	0	0.0419933	0.052789	0	0.0530316	0	0.0428659	0
ASV_06749	Bacteria;Firmicutes;Clostridia;Clostridiales;Family_XII;Fusibacter;	ASV_06749--Bacteria;Firmicutes;Clostridia;Clostridiales;Family_XII;Fusibacter;	Day_4_No_substrate	Day_4_DNA	Day_4_Adenine	Day_4_Guanine	Day_4_Cytosine	Day_4_Thymine	Day_4_2-deoxyadenosine	Day_4_Thymidine	Day_10_No_substrate	Day_10_DNA	Day_10_Adenine	Day_10_Guanine	Day_10_Cytosine	Day_10_Thymine	Day_10_2-deoxyadenosine	Day_10_Thymidine	Day_13_No_substrate	Day_13_DNA	Day_13_Adenine	Day_13_Guanine	Day_13_Cytosine	Day_13_Thymine	Day_13_2-deoxyadenosine	Day_13_Thymidine	Day_24_No_substrate	Day_24_DNA	Day_31_No_substrate	Day_31_DNA
		Replicate 1	0	0	0.0175809	0.0712885	0	0	0.164671	0.0396983	0.0696379	0.116125	0.151959	0.0122294	0.4293	0.090629	0.730705	0.0112956	0.01734	0.0635526	0	0.10979	0.10569	5.94294	1.10283	0.0439883	0.0223464	0.0317511	0.188403	0.266109
		Replicate 2	0.0327761	0	0	0	0	0.0208203	0.0451365	0.0157406	0.0998558	0.0511247	0.179506	0.180886	0.0679348	0.130959	0.198506	0.0409277	0.0143719	0.198741	0.176874	0.185787	0.101885	0.519719	0.610376	0.100355	0.0272442	0	0.33068	0.0631233
		Replicate 3	0	0	0	0.0345961	0.0221484	0.0195427	0.0389408	0.0277194	0.0476796	0	0.134148	0.045295	0	0.114698	0.1244	0.0268456	0.0544885	0.0154273	0.237812	0.0991572	0	0.293953	0.281541	0	0.106063	0.0736287	0.259541	0.105032
ASV_07050	Bacteria;Proteobacteria;Gammaproteobacteria;Alteromonadales;Psychromonadaceae;Psychromonas;	ASV_07050--Bacteria;Proteobacteria;Gammaproteobacteria;Alteromonadales;Psychromonadaceae;Psychromonas;	Day_4_No_substrate	Day_4_DNA	Day_4_Adenine	Day_4_Guanine	Day_4_Cytosine	Day_4_Thymine	Day_4_2-deoxyadenosine	Day_4_Thymidine	Day_10_No_substrate	Day_10_DNA	Day_10_Adenine	Day_10_Guanine	Day_10_Cytosine	Day_10_Thymine	Day_10_2-deoxyadenosine	Day_10_Thymidine	Day_13_No_substrate	Day_13_DNA	Day_13_Adenine	Day_13_Guanine	Day_13_Cytosine	Day_13_Thymine	Day_13_2-deoxyadenosine	Day_13_Thymidine	Day_24_No_substrate	Day_24_DNA	Day_31_No_substrate	Day_31_DNA
		Replicate 1	0	0	0	0	0	0	0	0	0	0	0	0	0	0	0	0.304981	0.0867002	0	0	0	0	0	0	0.146628	0	0	0.0209336	0
		Replicate 2	0	0	0	0	0	0	0	0	0	0	0	0	0	0	0	0.163711	0.0431158	0	0	0	0	0	0	0.347383	0.0272442	0	0	0
		Replicate 3	0	0.0194382	0	0	0	0	0	0	0	0.0617475	0	0	0	0	0	0.161074	0	0	0	0	0	0	0	0.122374	0	0	0.0104668	0
ASV_07903	Bacteria;Proteobacteria;Gammaproteobacteria;Oceanospirillales;Oceanospirillaceae;Neptunomonas;	ASV_07903--Bacteria;Proteobacteria;Gammaproteobacteria;Oceanospirillales;Oceanospirillaceae;Neptunomonas;	Day_4_No_substrate	Day_4_DNA	Day_4_Adenine	Day_4_Guanine	Day_4_Cytosine	Day_4_Thymine	Day_4_2-deoxyadenosine	Day_4_Thymidine	Day_10_No_substrate	Day_10_DNA	Day_10_Adenine	Day_10_Guanine	Day_10_Cytosine	Day_10_Thymine	Day_10_2-deoxyadenosine	Day_10_Thymidine	Day_13_No_substrate	Day_13_DNA	Day_13_Adenine	Day_13_Guanine	Day_13_Cytosine	Day_13_Thymine	Day_13_2-deoxyadenosine	Day_13_Thymidine	Day_24_No_substrate	Day_24_DNA	Day_31_No_substrate	Day_31_DNA
		Replicate 1	0	0	0.0703235	0.0534664	0.016835	0	0.0598802	0.0396983	0	0	0.151959	0.0366883	0.0134156	0.0181258	0	0	0	0	0.0940734	0	0	0.0118385	0	0	0	0	0	0
		Replicate 2	0	0	0.0708843	0.0346141	0.0133351	0.104102	0.0225683	0.0157406	0	0	0.119671	0.0150739	0.0339674	0.0174611	0	0	0	0	0.14371	0.0232234	0.0169808	0.0152858	0	0	0	0	0	0
		Replicate 3	0	0	0.060241	0.017298	0.0664452	0.0390854	0.0194704	0.0277194	0	0	0.238486	0.045295	0.0730567	0.0163854	0	0	0	0	0.133769	0.0165262	0	0	0	0	0	0	0	0
ASV_08548	Bacteria;Proteobacteria;Gammaproteobacteria;Gammaproteobacteria_unclassified;Gammaproteobacteria_unclassified;Gammaproteobacteria_unclassified;	ASV_08548--Bacteria;Proteobacteria;Gammaproteobacteria;Gammaproteobacteria_unclassified;Gammaproteobacteria_unclassified;Gammaproteobacteria_unclassified;	Day_4_No_substrate	Day_4_DNA	Day_4_Adenine	Day_4_Guanine	Day_4_Cytosine	Day_4_Thymine	Day_4_2-deoxyadenosine	Day_4_Thymidine	Day_10_No_substrate	Day_10_DNA	Day_10_Adenine	Day_10_Guanine	Day_10_Cytosine	Day_10_Thymine	Day_10_2-deoxyadenosine	Day_10_Thymidine	Day_13_No_substrate	Day_13_DNA	Day_13_Adenine	Day_13_Guanine	Day_13_Cytosine	Day_13_Thymine	Day_13_2-deoxyadenosine	Day_13_Thymidine	Day_24_No_substrate	Day_24_DNA	Day_31_No_substrate	Day_31_DNA
		Replicate 1	0	0	0.140647	0.0356443	0	0	0.0449102	0.0396983	0	0	0.0651254	0.0366883	0.0134156	0.0362516	0	0	0	0	0.070555	0.182983	0.176149	0.0118385	0	0	0	0	0	0
		Replicate 2	0	0	0.0886054	0.0692281	0.0533404	0.062461	0.0677048	0.0944436	0	0	0.104712	0.0753693	0.0679348	0.0523834	0	0	0	0	0.121601	0.116117	0	0.0917151	0	0	0	0	0	0
		Replicate 3	0	0	0.120482	0.0518941	0.0442968	0.0586281	0	0.0670709	0	0	0.104337	0.0679425	0.043834	0.0327708	0	0	0	0	0.0743163	0.115683	0	0	0	0	0	0	0	0
ASV_09061	Bacteria;Firmicutes;Clostridia;Clostridiales;Family_XII;Fusibacter;	ASV_09061--Bacteria;Firmicutes;Clostridia;Clostridiales;Family_XII;Fusibacter;	Day_4_No_substrate	Day_4_DNA	Day_4_Adenine	Day_4_Guanine	Day_4_Cytosine	Day_4_Thymine	Day_4_2-deoxyadenosine	Day_4_Thymidine	Day_10_No_substrate	Day_10_DNA	Day_10_Adenine	Day_10_Guanine	Day_10_Cytosine	Day_10_Thymine	Day_10_2-deoxyadenosine	Day_10_Thymidine	Day_13_No_substrate	Day_13_DNA	Day_13_Adenine	Day_13_Guanine	Day_13_Cytosine	Day_13_Thymine	Day_13_2-deoxyadenosine	Day_13_Thymidine	Day_24_No_substrate	Day_24_DNA	Day_31_No_substrate	Day_31_DNA
		Replicate 1	0	0	0.0175809	0	0.0841751	0.016239	0.0598802	0.0595474	0.174095	0.0995355	0.0434169	0.269047	0	0.126881	0.030446	0.0677736	0.12138	0.0158881	0	0.182983	0.0880747	0.0710311	0.0420124	0.307918	0.0223464	0	0	0
		Replicate 2	0.0163881	0.0999251	0	0	0	0.0208203	0.0677048	0.0629624	0.199712	0	0.104712	0.165812	0.0849185	0.200803	0.00945269	0.0136426	0.158091	0.0496853	0.0994915	0.232234	0.0339616	0.198716	0	0.162112	0.149843	0.110179	0.0122474	0
		Replicate 3	0	0.0194382	0	0	0	0.0195427	0	0.0612549	0	0.138932	0.0745268	0.0679425	0.306838	0.163854	0.0177715	0.107383	0.0340553	0.046282	0	0.148736	0	0.195969	0.0175963	0.326331	0.0353544	0.355872	0.0061237	0
ASV_10750	Bacteria;Proteobacteria;Gammaproteobacteria;Alteromonadales;Psychromonadaceae;Psychromonas;	ASV_10750--Bacteria;Proteobacteria;Gammaproteobacteria;Alteromonadales;Psychromonadaceae;Psychromonas;	Day_4_No_substrate	Day_4_DNA	Day_4_Adenine	Day_4_Guanine	Day_4_Cytosine	Day_4_Thymine	Day_4_2-deoxyadenosine	Day_4_Thymidine	Day_10_No_substrate	Day_10_DNA	Day_10_Adenine	Day_10_Guanine	Day_10_Cytosine	Day_10_Thymine	Day_10_2-deoxyadenosine	Day_10_Thymidine	Day_13_No_substrate	Day_13_DNA	Day_13_Adenine	Day_13_Guanine	Day_13_Cytosine	Day_13_Thymine	Day_13_2-deoxyadenosine	Day_13_Thymidine	Day_24_No_substrate	Day_24_DNA	Day_31_No_substrate	Day_31_DNA
		Replicate 1	0.0499301	0.0456969	0	0	0	0	0	0	0	0	0	0	0	0	0.030446	0.271095	0	0.0158881	0	0	0	0	0	0.285924	0	0	0.0209336	0
		Replicate 2	0	0	0	0	0	0	0	0	0	0	0	0	0	0	0	0.136426	0.0574878	0	0	0	0	0	0.0169549	0.378262	0	0	0	0
		Replicate 3	0	0	0	0	0	0	0	0	0	0	0	0	0	0	0	0.161074	0	0	0	0	0	0	0	0.305935	0	0	0.0104668	0.0381934
ASV_11797	Bacteria;Firmicutes;Clostridia;Clostridiales;Family_XII;Fusibacter;	ASV_11797--Bacteria;Firmicutes;Clostridia;Clostridiales;Family_XII;Fusibacter;	Day_4_No_substrate	Day_4_DNA	Day_4_Adenine	Day_4_Guanine	Day_4_Cytosine	Day_4_Thymine	Day_4_2-deoxyadenosine	Day_4_Thymidine	Day_10_No_substrate	Day_10_DNA	Day_10_Adenine	Day_10_Guanine	Day_10_Cytosine	Day_10_Thymine	Day_10_2-deoxyadenosine	Day_10_Thymidine	Day_13_No_substrate	Day_13_DNA	Day_13_Adenine	Day_13_Guanine	Day_13_Cytosine	Day_13_Thymine	Day_13_2-deoxyadenosine	Day_13_Thymidine	Day_24_No_substrate	Day_24_DNA	Day_31_No_substrate	Day_31_DNA
		Replicate 1	0	0	0	0	0	0	0	0	0	0	0	0	0	0	0.350129	0	0.0346801	0	0	0	0	0	0.231068	0.00733138	0	0.0476266	0	0
		Replicate 2	0	0	0	0	0	0	0	0	0	0	0	0	0	0	0.340297	0	0.0143719	0	0	0	0	0	0.305188	0.00771962	0	0	0	0
		Replicate 3	0	0	0	0	0	0	0	0	0.0158932	0.0154369	0	0	0	0	0.213258	0.0536913	0.0204332	0.0154273	0	0	0	0	0.19356	0.0407914	0	0.0122714	0	0
ASV_11875	Bacteria;Proteobacteria;Gammaproteobacteria;Oceanospirillales;Hahellaceae;Endozoicomonas;	ASV_11875--Bacteria;Proteobacteria;Gammaproteobacteria;Oceanospirillales;Hahellaceae;Endozoicomonas;	Day_4_No_substrate	Day_4_DNA	Day_4_Adenine	Day_4_Guanine	Day_4_Cytosine	Day_4_Thymine	Day_4_2-deoxyadenosine	Day_4_Thymidine	Day_10_No_substrate	Day_10_DNA	Day_10_Adenine	Day_10_Guanine	Day_10_Cytosine	Day_10_Thymine	Day_10_2-deoxyadenosine	Day_10_Thymidine	Day_13_No_substrate	Day_13_DNA	Day_13_Adenine	Day_13_Guanine	Day_13_Cytosine	Day_13_Thymine	Day_13_2-deoxyadenosine	Day_13_Thymidine	Day_24_No_substrate	Day_24_DNA	Day_31_No_substrate	Day_31_DNA
		Replicate 1	0	0	0.0175809	0.0178221	0	0	0	0	0	0	0.249647	0	0	0	0	0	0	0	0.28222	0.164684	0	0.0118385	0	0	0	0	0	0
		Replicate 2	0	0	0	0.0346141	0	0	0	0.0157406	0	0	0.194465	0.0150739	0	0	0	0	0	0	0.176874	0.0928936	0	0.0152858	0	0	0	0	0	0
		Replicate 3	0	0	0	0	0	0.0195427	0	0.0078703	0	0	0.208675	0	0	0	0	0	0	0	0.237812	0.0330524	0	0.0139978	0	0	0	0	0	0
ASV_12249	Bacteria;Firmicutes;Clostridia;Clostridiales;Family_XII;Fusibacter;	ASV_12249--Bacteria;Firmicutes;Clostridia;Clostridiales;Family_XII;Fusibacter;	Day_4_No_substrate	Day_4_DNA	Day_4_Adenine	Day_4_Guanine	Day_4_Cytosine	Day_4_Thymine	Day_4_2-deoxyadenosine	Day_4_Thymidine	Day_10_No_substrate	Day_10_DNA	Day_10_Adenine	Day_10_Guanine	Day_10_Cytosine	Day_10_Thymine	Day_10_2-deoxyadenosine	Day_10_Thymidine	Day_13_No_substrate	Day_13_DNA	Day_13_Adenine	Day_13_Guanine	Day_13_Cytosine	Day_13_Thymine	Day_13_2-deoxyadenosine	Day_13_Thymidine	Day_24_No_substrate	Day_24_DNA	Day_31_No_substrate	Day_31_DNA
		Replicate 1	0.00998602	0	0	0	0	0	0	0	0.174095	0.0165892	0	0	0	0.0181258	0.761151	0	0.01734	0	0.070555	0	0	0	1.0293	0.00733138	0.111732	0.127004	0.125602	0
		Replicate 2	0	0	0	0.017307	0	0	0.0225683	0	0	0	0	0.0904432	0	0	0.812931	0	0.100604	0.0165618	0	0	0	0.0458575	0.881655	0.0231589	0	0.14408	0.0244948	0
		Replicate 3	0	0	0	0	0	0	0	0	0.0317864	0.0308737	0.134148	0	0	0	0.426515	0	0.0476774	0.0154273	0	0	0	0	0.369523	0	0.0530316	0.0613572	0.0750483	0.00954836
ASV_12349	Bacteria;Proteobacteria;Epsilonproteobacteria;Campylobacterales;Campylobacteraceae;Arcobacter;	ASV_12349--Bacteria;Proteobacteria;Epsilonproteobacteria;Campylobacterales;Campylobacteraceae;Arcobacter;	Day_4_No_substrate	Day_4_DNA	Day_4_Adenine	Day_4_Guanine	Day_4_Cytosine	Day_4_Thymine	Day_4_2-deoxyadenosine	Day_4_Thymidine	Day_10_No_substrate	Day_10_DNA	Day_10_Adenine	Day_10_Guanine	Day_10_Cytosine	Day_10_Thymine	Day_10_2-deoxyadenosine	Day_10_Thymidine	Day_13_No_substrate	Day_13_DNA	Day_13_Adenine	Day_13_Guanine	Day_13_Cytosine	Day_13_Thymine	Day_13_2-deoxyadenosine	Day_13_Thymidine	Day_24_No_substrate	Day_24_DNA	Day_31_No_substrate	Day_31_DNA
		Replicate 1	0	0.167555	0.0175809	0.124755	0.13468	0	0.11976	0.0595474	0.0928505	0.165893	0.0434169	0.0244588	0.0402468	0	0	0.135547	0.260101	0	0	0.0182983	0.0528448	0	0	0.0513196	0	0.158755	0	0.0760312
		Replicate 2	0	0.0832709	0.0708843	0.0519211	0.0400053	0.0416406	0.0225683	0.0944436	0.0776656	0	0.0747943	0.19596	0	0.00873057	0.0850742	0.095498	0	0	0.0442184	0	0	0.0152858	0	0.00771962	0	0	0	0.037874
		Replicate 3	0	0	0.140562	0.121086	0.0664452	0.117256	0.155763	0.0769955	0.0158932	0.0154369	0.0149054	0	0.043834	0.0163854	0	0.107383	0	0	0.0148633	0	0	0.0419933	0	0	0	0	0	0
ASV_13350	Bacteria;Proteobacteria;Epsilonproteobacteria;Campylobacterales;Campylobacteraceae;Arcobacter;	ASV_13350--Bacteria;Proteobacteria;Epsilonproteobacteria;Campylobacterales;Campylobacteraceae;Arcobacter;	Day_4_No_substrate	Day_4_DNA	Day_4_Adenine	Day_4_Guanine	Day_4_Cytosine	Day_4_Thymine	Day_4_2-deoxyadenosine	Day_4_Thymidine	Day_10_No_substrate	Day_10_DNA	Day_10_Adenine	Day_10_Guanine	Day_10_Cytosine	Day_10_Thymine	Day_10_2-deoxyadenosine	Day_10_Thymidine	Day_13_No_substrate	Day_13_DNA	Day_13_Adenine	Day_13_Guanine	Day_13_Cytosine	Day_13_Thymine	Day_13_2-deoxyadenosine	Day_13_Thymidine	Day_24_No_substrate	Day_24_DNA	Day_31_No_substrate	Day_31_DNA
		Replicate 1	0.169762	0.121858	0.755977	0.516842	0.185185	0	0.134731	0.674871	0.150882	0.199071	0.0868338	0.0366883	0	0.362516	0	0.0338868	0	0	0	0.0914913	0.0176149	0	0	0.0879765	0	0.0158755	0	0
		Replicate 2	0.262209	0.149888	0.567074	0.311526	0.253367	0.499688	1.15098	0.393515	0.221902	0.0511247	0.149589	0.135665	0.169837	0.00873057	0.0189054	0.231924	0.0431158	0	0	0.0232234	0	0.0152858	0	0.061757	0	0	0.0244948	0.0126247
		Replicate 3	0.0428266	0.320731	0.220884	0.432451	0.310078	0.234512	0.661994	0.534193	0.079466	0.0308737	0	0.045295	0	0.0655415	0.159943	0.174497	0	0.046282	0.0445898	0.0165262	0.0125881	0.0139978	0.0175963	0.122374	0	0.0122714	0.0122474	0
ASV_13428	Bacteria;Firmicutes;Clostridia;Clostridiales;Lachnospiraceae;Lachnospiraceae_unclassified;	ASV_13428--Bacteria;Firmicutes;Clostridia;Clostridiales;Lachnospiraceae;Lachnospiraceae_unclassified;	Day_4_No_substrate	Day_4_DNA	Day_4_Adenine	Day_4_Guanine	Day_4_Cytosine	Day_4_Thymine	Day_4_2-deoxyadenosine	Day_4_Thymidine	Day_10_No_substrate	Day_10_DNA	Day_10_Adenine	Day_10_Guanine	Day_10_Cytosine	Day_10_Thymine	Day_10_2-deoxyadenosine	Day_10_Thymidine	Day_13_No_substrate	Day_13_DNA	Day_13_Adenine	Day_13_Guanine	Day_13_Cytosine	Day_13_Thymine	Day_13_2-deoxyadenosine	Day_13_Thymidine	Day_24_No_substrate	Day_24_DNA	Day_31_No_substrate	Day_31_DNA
		Replicate 1	0	0	0	0	0	0	0	0	0	0	0	0	0	0	0	0	0.0346801	0	0	0	0	0	0	0	0.0223464	0.333386	0.209336	0.361148
		Replicate 2	0	0	0	0	0	0	0	0	0	0	0	0	0	0	0	0	0	0	0	0	0	0	0	0	0.108977	0.584795	0.061237	0.681732
		Replicate 3	0	0	0	0	0	0	0	0	0	0	0	0	0	0	0.0177715	0	0	0.0771367	0	0	0	0	0	0	0	0.196343	0.135287	0.334193
ASV_14419	Bacteria;Proteobacteria;Epsilonproteobacteria;Campylobacterales;Campylobacteraceae;Arcobacter;	ASV_14419--Bacteria;Proteobacteria;Epsilonproteobacteria;Campylobacterales;Campylobacteraceae;Arcobacter;	Day_4_No_substrate	Day_4_DNA	Day_4_Adenine	Day_4_Guanine	Day_4_Cytosine	Day_4_Thymine	Day_4_2-deoxyadenosine	Day_4_Thymidine	Day_10_No_substrate	Day_10_DNA	Day_10_Adenine	Day_10_Guanine	Day_10_Cytosine	Day_10_Thymine	Day_10_2-deoxyadenosine	Day_10_Thymidine	Day_13_No_substrate	Day_13_DNA	Day_13_Adenine	Day_13_Guanine	Day_13_Cytosine	Day_13_Thymine	Day_13_2-deoxyadenosine	Day_13_Thymidine	Day_24_No_substrate	Day_24_DNA	Day_31_No_substrate	Day_31_DNA
		Replicate 1	2.2169	2.17822	3.41069	1.67528	2.37374	0.016239	0.449102	3.73164	1.89183	1.59257	2.07316	2.079	3.28683	3.13576	0.213122	5.63651	1.0404	1.25516	0.446849	1.39067	1.58534	0.106547	0.0315093	5.76979	0.335196	0.238133	0.0628009	0.380156
		Replicate 2	2.42543	1.77367	3.10119	2.30183	2.70703	2.20695	0.361092	2.97497	1.44236	1.89162	1.10696	2.95448	2.80231	2.92474	0.359202	8.69031	1.6384	0.944021	0.795932	1.69531	2.61504	2.23173	0.169549	5.85147	0.803705	0.491567	0.514391	0.37874
		Replicate 3	1.86296	1.3218	2.26908	1.60872	3.03433	2.50147	0.545171	3.35331	0.381437	2.22291	1.17752	2.33269	2.8346	2.6872	0.213258	8.45638	0.694728	2.09812	0.951249	0.776731	0.0503525	2.05767	0.105578	6.05752	0.229804	0.269972	0.288596	0.41058
ASV_02820	Bacteria;Bacteroidetes;Flavobacteriia;Flavobacteriales;Flavobacteriaceae;Lutibacter;		d4_C	d4_X	d4_E	d4_F	d4_G	d4_H	d4_I	d4_J	d10_C	d10_X	d10_E	d10_F	d10_G	d10_H	d10_I	d10_J	d13_C	d13_X	d13_E	d13_F	d13_G	d13_H	d13_I	d13_J	d24_C	d24_X	d31_C	d31_X
			0.0299581	0.0152323	0	0.0178221	0.0505051	0	0	0.0198491	0.0348189	0.0165893	0.0108542	0.0244588	0	0.0725032	0	0.0903648	0.20808	0.238322	0.0235183	0.182983	0.246609	0	0	0.0146628	11.0838	6.04858	5.19154	16.4988
			0	0.0333084	0.0177211	0	0.0266702	0	0.0225683	0	0.0776656	0.0340832	0	0.0452216	0.0849185	0.0523834	0.0189054	0.0136426	0.359299	0.18218	0	0.0232234	0.373578	0.0305717	0.0339098	0.100355	9.1132	7.24638	3.71096	19.1264
			0.0428266	0	0	0	0	0	0.0778816	0.00992457	0.0317864	0.0308737	0.0298107	0.045295	0.204559	0	0.0177715	0.0402685	0.102166	0.339401	0	0.0661048	0.0125881	0.167973	0	0.203957	3.07584	4.78586	4.45125	9.93985
