# Supplementary material for: Genomic insights into diverse bacterial taxa that degrade extracellular DNA in marine sediments
Source: Nat Microbiol. 2021 Jun 14;6(7):885–98. doi: 10.1038/s41564-021-00917-9 (PMC8289736; doi:10.1038/s41564-021-00917-9)
Supplement: Source Data Fig. 2 — NanoSIMS at% 13C values. Raw microscopy images (as TIF files) from Fig. 2 are available at https://doi.org/10.6084/m9.figshare.14387855.v1. [file 41564_2021_917_MOESM5_ESM.xlsx]

## Sheet: NanoSIMS
Source data for NanoSIMS measurements of individual FACS sorted cells of Fusibacteraceae in Figure 2.
at% 13C of Fusibacteraceae cells	at% 13C of control cells
11.1151	1.08422
9.94363	1.07094
8.05335	1.07965
12.6891	1.09431
7.11162	1.07554
8.40593	1.07312
10.5564	1.08831
6.86336	1.08976
8.685	1.08806
7.94932	1.07898
7.13001	1.09443
7.21844	1.07696
8.46372	1.07917
7.36408	1.0832
8.56209	1.08651
8.30701	1.0849
7.94371	1.09067
7.23584	1.09667
7.79482	1.07815
8.6251	1.08698
6.56495	1.08394
5.77426	1.08831
6.71275	1.09427
9.2999	1.09285
7.30343	1.08307
7.05637	1.09001
7.75217	1.07891
8.45255	1.08061
11.9213	1.09208
5.30733	1.08378
7.10054	1.08164
10.0627	1.09074
8.21763	1.08401
7.31484	1.10941
7.07158	1.09003
4.57344	1.09772
6.83404	1.08064
5.99833	1.0794
10.8924	1.09131
7.90707	1.09058
3.14682	1.09318
5.71705	1.10173
3.88293	1.08766
6.09326	1.08668
4.76593	1.07915
5.36058	1.09493
6.86441	1.07456
7.06146	1.09756
6.09814	1.09811
4.51877
7.63148
