# Supplementary material for: Genomic insights into diverse bacterial taxa that degrade extracellular DNA in marine sediments
Source: Nat Microbiol. 2021 Jun 14;6(7):885–98. doi: 10.1038/s41564-021-00917-9 (PMC8289736; doi:10.1038/s41564-021-00917-9)
Supplement: Source Data Extended Data Fig. 2 — Headspace CO2 isotope compositions. Relative abundances of Halobacterium salinarum in microcosms (16S rRNA gene amplicons). Quantitative PCR of Halobacterium salinarum DNA in microcosms. [file 41564_2021_917_MOESM7_ESM.xlsx]

## Sheet: Extended data 2a
Isotopic composition of headspace carbon dioxide.
Microcosm	Delta 13C/12C
Day 4,12C gDNA substrate, microcosm replicate 1	-15.9233
Day 4, 13C gDNA substrate, microcosm replicate 1	33.1963
Day 10, 13C gDNA substrate, microcosm replicate 1	46.4437
Day 13, 13C gDNA substrate, microcosm replicate 1	77.0457
Day 24,13C gDNA substrate, microcosm replicate 1	204.932

## Sheet: Extended data 2b
Relative abundances of Halobacterium salinarum.
	day 4	day 10	day 13	day 24	day 31
Microcosm 1	1.30743	0.155069	0.188111	0.0185357	0.0452489
Microcosm 2	1.37437	0.0994629	0.0616143	0.00972952	0
Microcosm 3	0.808081	0.0193274	0.255941	0.0144446	0

## Sheet: Extended data 2c
Quantities of Halobacterium salinarum determined by qPCR.
	Microcosm 1, qPCR replicate 1	Microcosm 1, qPCR replicate 2	Microcosm 1, qPCR replicate 3	Microcosm 2, qPCR replicate 1	Microcosm 2, qPCR replicate 2	Microcosm 2, qPCR replicate 3	Microcosm 3, qPCR replicate 1	Microcosm 3, qPCR replicate 2	Microcosm 3, qPCR replicate 3
day 4	844178	750214	760735	623268	683521	700518	138275	127028	150872
day 10	446.507	418.34	259.205	224.589	132.106	458.031	703.735	589.23	492.529
day 13	6146.5	12513.3	17295.5	11867	16933.5	13261.2	5473.58	7484.08	5896.01
day 24	217.705	178.695	47.1973	494.929	1353.29	543.03	345.443	984.641	625.711
day 31	263.165	424.24	511.665	496.213	455.633	1070.27	426.876	258.934	417.978
