# Supplementary material for: Genomic insights into diverse bacterial taxa that degrade extracellular DNA in marine sediments
Source: Nat Microbiol. 2021 Jun 14;6(7):885–98. doi: 10.1038/s41564-021-00917-9 (PMC8289736; doi:10.1038/s41564-021-00917-9)
Supplement: Source Data Extended Data Fig. 3 — Relative abundances of major family-level lineages in microcosms (16S rRNA gene amplicons). [file 41564_2021_917_MOESM8_ESM.xlsx]

## Sheet: Relative abundances of families
Relative abundances of family-level taxonomic lineages in microcosms for Extended Data Fig. 3a.
Taxa (family)	Starting_sediment_1	Starting_sediment_2	d0_1	d0_2	d0_3	d4_No_Substrate_Control1	d4_No_Substrate_Control2	d4_No_Substrate_Control3	d4_DNA_addition1	d4_DNA_addition2	d4_DNA_addition3	d10_No_Substrate_Control1	d10_No_Substrate_Control2	d10_No_Substrate_Control3	d10_DNA_addition1	d10_DNA_addition2	d10_DNA_addition3	d13_No_Substrate_Control1	d13_No_Substrate_Control2	d13_No_Substrate_Control3	d13_DNA_addition1	d13_DNA_addition2	d13_DNA_addition3	d24_No_Substrate_Control1	d24_No_Substrate_Control2	d24_No_Substrate_Control3	d24_DNA_addition1	d24_DNA_addition2	d24_DNA_addition3	d31_No_Substrate_Control1	d31_No_Substrate_Control3	d31_DNA_addition1	d31_DNA_addition2	d31_DNA_addition3
Gammaproteobacteria_Oceanospirillales_Oceanospirillaceae	7.41078	6.33727	17.3036	19.218	22.4108	33.4132	32.1698	38.5867	35.6436	32.4174	29.0213	18.8719	20.0155	17.9275	21.8149	20.9271	18.694	14.687	13.8833	8.62961	15.1255	13.9947	11.1848	6.54749	5.05381	3.71221	4.85791	5.1106	4.77359	5.21248	5.58481	4.80897	3.91365	3.8098
Deltaproteobacteria_Desulfuromonadales_Geobacteraceae	5.86497	6.83852	3.4678	2.5624	2.64756	2.57639	2.27794	1.82013	2.28484	2.34824	2.42978	11.8036	12.6262	16.6879	11.2475	10.259	12.0408	15.4847	16.6858	30.4114	16.905	17.5389	15.7667	17.8324	20.1607	32.1549	21.7495	23.663	24.0029	27.7371	35.5297	15.8525	19.8712	17.7695
Deltaproteobacteria_Desulfuromonadales_Desulfuromonadaceae	1.6822	2.57787	2.79547	3.37972	2.35166	8.52806	8.25959	8.20128	8.54532	8.26047	8.21265	21.6226	19.4497	19.501	18.7459	22.7846	23.3868	17.7909	21.5579	14.0853	18.8275	20.371	20.4104	14.0559	13.0636	7.31837	13.1767	12.6112	10.7621	5.46368	5.51133	5.18913	4.79737	3.46606
Clostridia_Clostridiales_Family_XII	0.659241	1.10992	9.55414	10.9123	12.0542	0.159776	1.01606	1.30621	0.609292	0.807728	0.43736	4.65413	4.02752	3.95741	5.42468	5.02727	4.70824	9.6584	9.11181	6.93366	8.77026	7.65154	9.51867	16.2011	18.6896	12.869	17.7488	14.9165	15.4866	11.3251	12.4923	15.8525	16.5762	12.346
Epsilonproteobacteria_Campylobacterales_Campylobacteraceae	1.97772	1.61117	0.902335	0.883587	0.513939	12.5524	14.4379	8.17987	13.3283	12.2991	13.1986	8.01996	9.39754	4.14812	7.21632	8.65712	7.94998	7.00538	7.74648	3.97766	7.46743	5.66413	10.0741	3.44134	4.11388	3.11119	3.58787	3.06806	3.97595	0.858279	2.36375	3.25033	2.58806	2.47303
Gammaproteobacteria_Alteromonadales_Colwelliaceae	5.13753	5.47798	14.632	12.6132	13.3468	10.4554	8.50541	6.33833	9.52018	10.3756	8.99018	6.18617	5.81382	2.5588	6.1712	5.81118	5.04785	3.52003	4.69963	1.20556	3.94026	5.92912	3.98025	0.625698	1.11701	0.406576	0.28576	0.110179	0.576758	0.628009	0.306185	0.285117	0.353491	0.429676
Gammaproteobacteria_Alteromonadales_Shewanellaceae	0.272789	0.465449	0.212314	0.176717	0.124591	1.04853	0.540806	4.0257	0.837776	0.724457	2.45894	2.29805	3.56152	8.48697	3.28467	3.8514	4.76999	2.94781	2.86002	11.4153	3.30473	2.91487	3.4403	3.6648	2.47923	9.7755	3.30211	3.72065	4.65088	12.6439	10.1164	3.74454	3.54753	4.0676
Flavobacteriia_Flavobacteriales_Flavobacteriaceae	1.22755	1.18153	3.80396	4.35167	3.27052	0.619133	0.42609	0.706638	0.33511	0.699475	0.505394	0.66156	0.621325	0.460903	0.514267	0.42604	0.617475	0.641581	0.790457	0.299687	0.730855	0.844651	0.894786	12.2458	10.1076	4.0304	6.54072	8.06848	5.27672	5.63115	4.24985	17.4111	20.25	10.57
Gammaproteobacteria_Xanthomonadales_JTB255_marine_benthic_group	10.4342	10.2757	1.45081	0.72896	1.68198	4.1442	3.44149	3.3833	3.3968	3.28087	4.00428	3.76045	2.82925	2.43166	2.30591	2.06203	2.68601	3.41599	2.19891	2.39749	3.6225	3.80921	2.26782	3.59777	1.68914	1.7854	3.03223	3.0172	3.30102	2.4911	2.22903	3.11728	2.24719	2.40619
Deltaproteobacteria_Desulfobacterales_Desulfobacteraceae	4.66015	4.11744	2.08776	2.25315	1.16804	1.53785	1.31105	1.67024	1.38614	1.5072	1.99242	1.8338	1.8085	1.1761	1.44326	1.39741	1.51281	2.30623	1.23599	1.76406	1.01684	1.65618	1.35761	0.804469	0.803705	2.54552	0.841403	1.25434	1.04307	1.52816	0.906307	0.855351	1.1236	1.48
Tenericutes_Mollicutes_NB1-n	0.0227324	0.0716076	2.26469	2.5624	1.80657	0	0.0491642	0.0428266	0.0761615	0.0666167	0.0194382	0.232126	0.133141	0	0.0829463	0.153374	0.169805	0.22542	0.0862317	0.0885438	0.333651	0.0828089	0.524529	3.10615	1.89348	2.42178	4.09589	3.52572	5.76758	4.31233	1.97183	8.19236	7.90304	6.82708
Deltaproteobacteria_Desulfobacterales_Desulfobulbaceae	5.38759	3.83101	1.96391	1.10448	1.66641	1.32814	1.36021	1.90578	1.32521	2.33991	1.72028	1.81058	0.809941	1.22378	1.17784	0.852079	0.617475	1.24848	1.39408	0.749217	1.27105	0.877774	0.863931	0.73743	1.62103	0.972247	1.31767	0.779727	1.16579	1.80029	1.04103	0.703288	0.883727	0.744772
Deltaproteobacteria_Sh765B-TzT-29_unclassified_ Sh765B-TzT-29	3.77358	2.72109	1.61005	0.861498	0.778695	0.908728	1.40937	1.30621	0.92917	1.21575	1.01079	1.02136	0.787751	1.3986	1.21102	1.46558	0.54029	1.10976	0.689853	1.25324	1.19161	1.17589	0.971922	0.446927	1.5393	1.06063	1.3653	0.974659	0.883544	0.502407	1.95958	0.931382	0.504987	1.65187
Deltaproteobacteria_Desulfuromonadales_Sva1033	1.6822	1.82599	0.672328	0.530152	0.763121	0.898742	1.29466	1.54176	0.715918	1.3823	1.1177	1.16063	0.61023	1.28735	0.928998	0.477164	0.617475	0.468181	0.977292	0.851383	0.842072	0.496853	1.45017	0.49162	0.25882	0.583348	1.09541	0.856005	1.09216	0.628009	0.992039	0.684281	0.492362	0.782966
Gammaproteobacteria_Order_Incertae_Sedis_Family_Incertae_Sedis	2.63696	2.61368	2.49469	2.05434	2.11805	0.709007	1.01606	0.835118	0.639756	0.990923	1.29264	1.26509	0.920892	0.429116	1.57598	0.681663	0.324174	1.24848	0.747341	0.878627	0.587861	1.10964	0.586239	0.871508	1.74363	0.371221	1.07954	0.779727	0.969444	0.251204	0.61237	0.969397	0.416614	0.458321
Deltaproteobacteria_Desulfuromonadales_Desulfuromonadaceae	0.727438	1.18153	2.05237	2.25315	1.99346	1.3581	1.39299	1.00642	1.24905	1.65709	1.78832	0.905292	0.887607	1.09663	1.0783	1.19291	1.40475	1.17912	0.804829	0.762839	1.01684	0.712156	0.69423	0.223464	0.381419	0.31819	0.333386	0.28816	0.576758	0.418673	0.269443	0.608249	0.201995	0.200516
Acidimicrobiia_Acidimicrobiales_OM1_clade	1.27302	1.53956	0.9908	1.39165	0.91886	0.599161	0.393314	1.09208	0.426504	0.85769	0.855282	0.406221	0.721181	0.476796	0.89582	0.545331	1.09602	0.416161	0.732969	0.783272	0.794407	0.927459	0.863931	0.513966	1.48481	1.82075	1.28592	1.08484	1.15352	0.816412	1.35946	1.44459	0.807979	0.515612
Planctomycetes_Planctomycetacia_Planctomycetaceae	1.18209	1.53956	0.813871	0.176717	0.404921	0.848812	0.770239	0.535332	0.959634	1.66542	1.30236	0.626741	1.09841	0.476796	0.696749	0.698705	0.432232	0.745622	0.574878	1.08296	0.873848	0.811527	0.833076	0.134078	0.408664	0.601025	0.238133	1.64421	0.613572	1.73749	0.367422	0.703288	0.669107	0.477418
Gammaproteobacteria_BD7-8_marine_group_unclassified_ BD7-8_marine_group	2.5233	2.72109	0.530786	0.552242	0.716399	0.619133	1.17994	0.877944	0.548363	1.04089	0.826125	0.394615	0.643515	0.619835	0.21566	0.272665	0.54029	0.468181	0.675481	0.313309	0.635526	0.579662	0.539957	0.0893855	0.217954	0.176772	0.349262	0.678024	0.282243	0.272137	0.0857318	0.285117	0.416614	0.668385
Gammaproteobacteria_Alteromonadales_Alteromonadaceae	1.50034	1.68278	0.654636	0.530152	0.872138	0.758937	0.458866	0.513919	0.670221	0.516279	0.903878	0.417827	1.06513	0.826446	0.514267	0.732788	0.355048	0.658921	0.560506	0.626618	0.826184	0.513415	0.678803	0.670391	0.231576	0.0530316	0.381013	0.440715	0.699472	0.397739	0.355175	0.95039	0.366115	0.420128
Cyanobacteria_Chloroplast_unclassified_ Chloroplast	1.47761	1.10992	0.636943	0.70687	0.903286	0.629119	1.32743	0.492505	0.990099	0.283121	0.55399	0.766017	0.255187	0.540369	0.89582	0.119291	0.710096	0.554881	0.388043	0.224765	0.667302	0.496853	0.879358	0.603352	0.626618	0.477285	0.857279	0.525468	0.196343	0.209336	0.232701	0.380156	0.656483	0.744772
Gammaproteobacteria_unclassified_Gammaproteobacteria_unclassified	1.06842	1.28894	0.955414	1.17075	1.0123	0.469343	1.06522	1.41328	0.609292	0.441336	0.524832	0.591922	0.765561	0.333757	0.497678	0.477164	0.49398	0.624241	0.747341	0.177088	0.270099	0.314674	0.293119	0.692737	0.177088	0.300513	0.238133	0.322061	0.196343	0.355872	0.269443	0.17107	0.239869	0.124129
Fusobacteria_Fusobacteriia_Fusobacteriaceae	3.54626	1.79019	1.53928	0.927767	0.778695	0.239664	0.770239	0.985011	0.33511	0.433009	0.379046	0.301764	0.898702	0.762873	0.431321	0.221541	0.54029	0.364141	0.330555	0.572129	0.206546	0.115932	0.354829	0.0223464	0.0136221	0.159095	0.0793777	0.0423765	0	0	0	0.0570234	0.0126247	0
Bacteroidetes_BD2-2_unclassified_ BD2-2	1.93226	1.68278	1.59236	1.87762	1.02788	0.269623	0.196657	0.171306	0.685453	0.274794	0.165225	0.383008	0.255187	1.00127	0.282017	0.289707	0.385922	0.364141	0.330555	0.456341	0.381316	0.529977	0.92564	1.38547	0.0817327	0.0707089	0.444515	0.347487	0.294515	0.209336	0.232701	0.247101	0.176745	0.11458
Deltaproteobacteria_Myxococcales_Sandaracinaceae	1.00023	1.14572	0.283086	0.0220897	0.186887	0.309567	0.344149	0.385439	0.441736	0.274794	0.544271	0.707985	0.232997	0.524476	0.265428	0.443081	0.262427	0.572221	0.244323	0.565318	0.524309	0.231865	0.215983	0.782123	0.163465	0.936892	0.666773	0.0762777	0.220886	0.104668	0.306185	0.437179	0.416614	0.324644
Gammaproteobacteria_Chromatiales_Chromatiaceae	1.27302	0.930899	0.159236	0.198807	0.202461	0.389455	0.475254	0.770878	0.289414	0.3997	0.184663	0.162488	0.621325	0.365544	0.514267	0.255624	0.169805	0.12138	0.617994	0.299687	0.540197	0.0496853	0.354829	0.312849	0.531263	0.63638	0.60327	0.254259	0.699472	0.272137	0.355175	0.247101	0.353491	0.181419
Unknown_Unknown_unclassified_Family	0.8411	1.10992	0.0353857	0.0441794	0.0155739	0.459357	0.42609	0.449679	0.33511	0.424681	1.00107	0.31337	0.377233	0.429116	0.165893	0.187457	0.308737	0.10404	0.258695	0.44953	0.285987	0.132494	0.647948	0.156425	0.381419	0.724766	0.381013	0.135605	0.392686	1.33975	0.318432	0.418171	0.164121	0.46787
Bacteroidetes_Bacteroidia_Marinilabiaceae	1.97772	2.21984	0.566171	0.265076	1.0123	0.808868	0.50803	0.364026	0.365575	0.441336	0.311012	0.127669	0.310662	0.365544	0.481088	0.204499	0.277864	0.0693602	0.258695	0.245198	0.238322	0.728718	0.308547	0.0670391	0.286065	0.0176772	0.14288	0.110179	0.0368143	0.0628009	0.146969	0.228094	0.18937	0.143225
Planctomycetes_Phycisphaerae_Phycisphaeraceae	0.477381	0.787683	0.2477	0.419704	0.545086	0.509287	0.0655523	0.149893	0.33511	0.574569	0.408203	0.0928505	0.277377	0.0953592	0.597213	0	0.216116	0.329461	0.186835	0.163465	0.222434	0.149056	0.0771367	0.893855	0.149843	0.282835	0.174631	0.618696	0.159529	0.0418673	0.0122474	0.247101	0.416614	0.238709
Gammaproteobacteria_Chromatiales_Ectothiorhodospiraceae	1.13662	1.36054	0.318471	0.508063	0.233608	0.0599161	0.262209	0.12848	0.19802	0.274794	0.0777529	0.324977	0.321757	0.556262	0.182482	0.119291	0.308737	0.10404	0.201207	0.38823	0.142993	0.0496853	0.709658	0.0893855	0.19071	0.212127	0.158755	0.101704	0.147257	0.293071	0.208206	0.380156	0.18937	0.0954836
Bacteroidetes_Cytophagia_Flammeovirgaceae	0.545579	0.895095	0.141543	0.0441794	0.0467217	0.139804	0.42609	0.192719	0.228484	0.216504	0.388765	0.324977	0.221902	0.540369	0.23225	0.374915	0.324174	0.13872	0.143719	0.0681106	0.0317763	0.18218	0.107991	0.0893855	0.25882	0.176772	0.254009	0.0593271	0.220886	0.0418673	0.379669	0.627257	0.391365	0.0668385
Gammaproteobacteria_Pseudomonadales_Pseudomonadaceae	0.0909298	0.107411	0.884643	0.375525	0.731973	0.0898742	0.114716	0.192719	0.0304646	0.133233	0.0874721	0.0464253	0.0332853	0.0476796	0.0995355	0.102249	0.108058	0.13872	0.0574878	0.0408664	0.0953289	0.0331236	0.123419	0.156425	0.0953549	0.159095	0.0158755	0.0508518	0.0859001	0.167469	0.159216	0.17107	0.100997	0.122
Alphaproteobacteria_Rhodospirillales_Rhodospirillaceae	0.795635	0.787683	0.141543	0.905677	1.10575	0.0499301	0.278597	0.256959	0.33511	0.0999251	0.320731	0.232126	0.255187	0.301971	0.248839	0.238582	0.169805	0.277441	0.201207	0.102166	0.127105	0.314674	0.215983	0.625698	0.108977	0.159095	0.174631	0.305111	0.368143	0.314005	0.220453	0.209086	0.265118	0.0668385
Chloroflexi_Anaerolineae_Anaerolineaceae	0.591043	0.214823	0.283086	0.530152	0.124591	0.309567	0.344149	0.235546	0.319878	0.366392	0.388765	0.255339	0.166426	0.079466	0.0829463	0.238582	0.185242	0.433501	0.100604	0.51083	0.301875	0.314674	0.185128	0.134078	0.231576	0.0353544	0.28576	0.237308	0.515401	0.355872	0.257195	0.0570234	0.075748	0.391483
Chlorobi_Ignavibacteria_PHOS-HE36	0.454649	0.608665	0.61925	0.861498	0.389347	0.229678	0.0983284	0.107066	0.106626	0.0666167	0.184663	0.150882	0.155331	0.111252	0.199071	0.204499	0.0154369	0.468181	0.172463	0.102166	0.0794407	0.248427	0.107991	0.0893855	0.217954	0.141418	0.238133	0.0423765	1.39894	0.397739	0.0367422	0.77932	0.391365	0.0190967
Acidobacteria_Subgroup_23_unclassified_ Subgroup_23	0.431916	0.322234	0.513093	0.883587	0.763121	0.159776	0.245821	0.299786	0.258949	0.133233	0.155506	0.197307	0.166426	0.286078	0.0165893	0.102249	0.169805	0.520201	0.114976	0.136221	0.508421	0.248427	0.107991	0.0893855	0.231576	0.0176772	0.0635021	0.211882	0.110443	0.0628009	0.232701	0.551226	0.277743	0.46787
Deltaproteobacteria_Sva0485_unclassified_ Sva0485	0.318254	0.28643	0.106157	0.154628	0.607382	0.0699021	0.409702	0.299786	0.319878	0.133233	0.398484	0.278552	0.144236	0.143039	0.265428	0.0511247	0.0771843	0.312121	0.172463	0.435908	0.222434	0.248427	0.138846	0.111732	0.108977	0.742443	0.0793777	0.355962	0.220886	0.0837346	0.183711	0.0570234	0.113622	0.181419
Acidimicrobiia_Acidimicrobiales_Acidimicrobiaceae	0.204592	0.250627	0.265393	0.0883587	0.0467217	0.389455	0.491642	0.0428266	0.152323	0.249813	0.204101	0.0696379	0.0332853	0.413223	0.132714	0.221541	0.24699	0.294781	0.287439	0.115788	0.206546	0.198741	0.0617093	0.357542	0.0953549	0.618702	0.111129	0.152555	0.110443	0.983881	0.293938	0.285117	0.126247	0.0954836
Nitrospirae_Nitrospira_Nitrospiraceae	0.772903	1.07411	0.2477	0.154628	0.295904	0.239664	0.311373	0.428266	0.228484	0.108252	0.174944	0.0348189	0.0887607	0.0158932	0.149303	0.204499	0.138932	0.1734	0.201207	0.00681106	0.127105	0.447168	0.215983	0.268156	0.286065	0.0176772	0.174631	0.152555	0.0981716	0.293071	0.195958	0.285117	0.164121	0.00954836
Euryarchaeota_Halobacteria_Halobacteriaceae	0.0227324	0.0716076	0.460014	0.375525	0.155739	0	0.0491642	0.0428266	1.27951	1.1991	0.719215	0.0464253	0.0110951	0	0.149303	0.0852079	0.0154369	0.01734	0.0431158	0.0204332	0.158881	0.0496853	0.200555	0.0670391	0.0136221	0.0707089	0.0158755	0.00847529	0.0122714	0.104668	0.0244948	0.0190078	0	0
Acidobacteria_Subgroup_22_unclassified_ Subgroup_22	0.681973	0.393842	0.0530786	0.309256	0.202461	0.269623	0.196657	0.0428266	0.289414	0.341411	0.379046	0.185701	0.0665705	0.190718	0.149303	0.255624	0.277864	0.1734	0.301811	0.163465	0.238322	0.215303	0.169701	0.0223464	0.149843	0.106063	0.254009	0.194932	0.122714	0.104668	0.355175	0.114047	0.265118	0.162322
Gammaproteobacteria_Enterobacteriales_Enterobacteriaceae	0	0.0358038	0.283086	0.0662691	0.0622956	0	0.0327761	0.0856531	0.0304646	0.0333084	0.0194382	0.0116063	0.0221902	0	0	0	0.0154369	0.0346801	0.0143719	0.0136221	0	0.0165618	0.0154273	0	0.0272442	0.0353544	0.0317511	0.0339012	0	0	0.0367422	0.0190078	0	0.002
Gemmatimonadetes_Gemmatimonadetes_unclassified_ BD2-11_terrestrial_group	0.659241	0.608665	0.460014	0.375525	0.545086	0.14979	0.131105	0.171306	0.167555	0.224831	0.116629	0.22052	0.0443803	0.524476	0.23225	0.221541	0.200679	0.10404	0.158091	0.122599	0.17477	0.0331236	0.092564	0.156425	0.136221	0.0707089	0.254009	0.567845	0.196343	0.397739	0.0734844	0.323132	0.113622	0.190967
Chloroflexi_Dehalococcoidia_MSBL5_unclassified	0.318254	0.465449	0.654636	1.03822	1.21476	0.189734	0.0491642	0.0642398	0.228484	0.299775	0.10691	0.174095	0.266282	0.0317864	0	0.187457	0.0154369	0.0693602	0.0718597	0.524452	0.206546	0.264988	0.0308547	0.223464	0.122599	0.229804	0.0158755	0.0169506	0.429501	0.188403	0.171464	0.095039	0.126247	0.563353
f__Lachnospiraceae	0.0227324	0.322234	0.796178	0.132538	0.529513	0.0399441	0.262209	0.0856531	0.0913938	0.0832709	0.0971912	0.104457	0.122046	0.0635728	0.066357	0.102249	0.0926212	0.1734	0.129348	0.0681106	0.0794407	0.0662471	0.215983	0.111732	0.313309	0.141418	0.460391	0.618696	0.319058	0.397739	0.220453	0.437179	0.782729	0.362838
f__Proteobacteria_unclassified	0.500114	0.716076	0.141543	0.0883587	0.0778695	0.109846	0.360538	0.149893	0.121858	0.216504	0.136068	0.139276	0.332853	0.190718	0.132714	0.136333	0.0771843	0.277441	0.0287439	0.0681106	0.142993	0.215303	0.154273	0.223464	0.0817327	0.0353544	0.206382	0.0762777	0.122714	0.146535	0.110227	0.114047	0.151496	0.0668385
Alphaproteobacteria_Rhodospirillales_Rhodospirillaceae	0.591043	0.358038	0.4954	0.552242	0.342626	0.139804	0.114716	0.192719	0.258949	0.174869	0.311012	0.0812442	0.188616	0.524476	0.132714	0.306748	0.0926212	0.242761	0.158091	0.122599	0.17477	0.215303	0.123419	0.156425	0.177088	0.0530316	0.0158755	0.135605	0.0490858	0.209336	0.220453	0	0.113622	0.11458
Deltaproteobacteria_Desulfarculales_Desulfarculaceae	0.227324	0.322234	0.672328	0.574332	0.28033	0.359497	0.229433	0.0214133	0.121858	0.366392	0.145787	0.0696379	0.166426	0.238398	0.21566	0.136333	0.154369	0.242761	0.258695	0	0.111217	0.364359	0.23141	0.134078	0.204332	0.0707089	0.0952532	0.262734	0.196343	0.104668	0	0.247101	0.227244	0.0190967
f__Hyphomicrobiaceae	0.0681973	0.143215	0.0176929	0	0	0.189734	0.147493	0.471092	0.213252	0.0666167	0.0874721	0.174095	0.122046	0.222505	0.149303	0.187457	0.108058	0.13872	0.100604	0.102166	0.111217	0.149056	0.092564	0.201117	0.231576	0.31819	0.222258	0.0169506	0.245429	0.732677	0.110227	0.190078	0.277743	0.00954836
f__Syntrophobacteraceae	0.386451	0.644468	0.141543	0.72896	0	0.309567	0.229433	0.0428266	0.0761615	0.174869	0.379046	0.127669	0.0998558	0.0158932	0.149303	0.0852079	0.0771843	0.277441	0.143719	0.0544885	0.190658	0.0165618	0.246837	0.156425	0.19071	0.106063	0.111129	0.381388	0.282243	0.0628009	0.269443	0.247101	0.037874	0.238709
