# Supplementary material for: Genomic insights into diverse bacterial taxa that degrade extracellular DNA in marine sediments
Source: Nat Microbiol. 2021 Jun 14;6(7):885–98. doi: 10.1038/s41564-021-00917-9 (PMC8289736; doi:10.1038/s41564-021-00917-9)
Supplement: Source Data Extended Data Fig. 4 — Quantitative PCR results from DNA-SIP gradients. [file 41564_2021_917_MOESM9_ESM.xlsx]

## Sheet: Ext. data 4 - qPCR of gradient
Source data for Extended data 4 - qPCR results from DNA-SIP gradients.
	Day 4 - 13C treatment			Day 4 - 12C treatment					Day 10 - 13C treatment			Day 10 - 12C treatment					Day 13 - 13C treatment			Day 13 - 12C treatment					Day 24 - 13C treatment			Day 24 - 12C treatment
Density (mg ml-1)	Fraction no.	Raw ave. (copies per reaction)	Relative to max.	Fraction no.	Raw ave. (copies per reaction)	Relative to max.		Density (mg ml-1)	Fraction no.	Raw ave. (copies per reaction)	Relative to max.	Fraction no.	Raw ave. (copies per reaction)	Relative to max.		Density (mg ml-1)	Fraction no.	Raw ave. (copies per reaction)	Relative to max.	Fraction no.	Raw ave. (copies per reaction)	Relative to max.		Density (mg ml-1)	Fraction no.	Raw ave. (copies per reaction)	Relative to max.	Fraction no.	Raw ave. (copies per reaction)	Relative to max.
1.75044				4	303.814	0.00770234		1.75044	4	1014.49	0.0168175					1.75044								1.75044				3	137.464	0.0102895
1.74935	5	776.665	0.0178012					1.74935				3	108.177	0.00421454		1.74935	3	722.314	0.014003	2	209.823	0.00767728		1.74935	2	257.294	0.00721834
1.74826								1.74826								1.74826								1.74826	3	374.731	0.010513
1.74716				5	376.674	0.00954952		1.74716				4	241.028	0.00939038		1.74716				3	425.463	0.0155674		1.74716				4	151.24	0.0113207
1.74607				6	400.79	0.0101609		1.74607	5	1101.49	0.0182597					1.74607	4	692.222	0.0134197	4	309.52	0.0113252		1.74607	4	596.043	0.0167219	5	177.751	0.0133051
1.74498								1.74498				5	241.028	0.00939038		1.74498								1.74498
1.74389	6	1804.45	0.0413581					1.74389								1.74389	5	1066.36	0.0206729					1.74389	5	581.798	0.0163223
1.74279								1.74279	6	1658.37	0.0274912					1.74279				5	365.228	0.0133634		1.74279				6	205.036	0.0153474
1.7417				7	644.011	0.0163271		1.7417								1.7417	6	1406.18	0.0272608					1.7417
1.74061	7	2751.64	0.0630677					1.74061								1.74061								1.74061				7	268.975	0.0201333
1.73952								1.73952				6	674.101	0.0262628		1.73952				6	438.341	0.0160386		1.73952	6	835.113	0.023429
1.73842								1.73842	7	2556.28	0.0423761					1.73842	7	1626.65	0.0315348					1.73842
1.73733	8	2547.03	0.0583781					1.73733								1.73733								1.73733	7	1164.17	0.0326605
1.73624				8	679.581	0.0172289		1.73624				7	1099.45	0.0428345		1.73624				7	931.081	0.0340677		1.73624				8	483.921	0.0362226
1.73514								1.73514								1.73514	8	3345.29	0.0648531					1.73514
1.73405								1.73405	8	4369.31	0.0724312	8	1827.27	0.07119		1.73405								1.73405	8	2473.99	0.0694075	9	659.183	0.0493413
1.73296	9	2480.12	0.0568445	9	1662.28	0.0421426		1.73296								1.73296				8	880.214	0.0322065		1.73296
1.73187								1.73187								1.73187	9	8477.49	0.164348					1.73187	9	6103.54	0.171234	10	1138.14	0.0851923
1.73077								1.73077				9	4056.23	0.15803		1.73077								1.73077
1.72968								1.72968	9	9150.87	0.151696					1.72968				9	1638.07	0.059936		1.72968
1.72859	10	3564.88	0.0817072					1.72859								1.72859	10	9727.7	0.188585					1.72859
1.7275				10	3220.68	0.0816512		1.7275				10	9913.23	0.386217		1.7275	11	15707.5	0.304512					1.7275				11	2724.4	0.203927
1.7264								1.7264	10	12373.5	0.205119					1.7264								1.7264	10	11247.7	0.315552
1.72531								1.72531								1.72531				10	5211.13	0.190672		1.72531				12	4955.64	0.37094
1.72422				11	5224.58	0.132454		1.72422								1.72422	12	23204.6	0.449853	11	8878.39	0.324855		1.72422	11	12991.2	0.364466
1.72312	11	5590.89	0.128143					1.72312	11	20390.1	0.338012	11	14801.5	0.576664		1.72312								1.72312				13	11736.7	0.878521
1.72203								1.72203								1.72203	13	38019.1	0.737053					1.72203	12	17632.3	0.494672
1.72094								1.72094				12	20977.2	0.817269		1.72094				12	12286.9	0.44957		1.72094				14	13474.2	1.00857
1.71985				12	16149.8	0.409432		1.71985								1.71985								1.71985
1.71875	12	16284.7	0.373246					1.71875	12	41124.5	0.681731					1.71875	14	51582.6	1					1.71875	13	35644.4	1
1.71766								1.71766								1.71766				13	24478.8	0.895665		1.71766				15
1.71657	13	32775.6	0.751219					1.71657								1.71657								1.71657				16	13359.7	1
1.71547				13	30558.7	0.77473		1.71547				13	25667.5	1		1.71547	15	40515.6	0.78545	14	27330.3	1		1.71547				17	13039.4	0.976027
1.71438								1.71438	13	60323.6	1	14	22182.4	0.86422		1.71438				15	20895	0.764537		1.71438
1.71329	14	43629.9	1					1.71329	14	45170.9	0.74881					1.71329	16	36658.7	0.710679					1.71329	15	24972.2	0.700591
1.7122				14	39444.3	1		1.7122								1.7122				16	18137.1	0.663627		1.7122
1.7111	15	40421.6	0.926467					1.7111								1.7111								1.7111
1.71								1.71	15	45170.9	0.74881	15	19877.6	0.774429		1.71								1.71
