# Supplementary material for: Genomic insights into diverse bacterial taxa that degrade extracellular DNA in marine sediments
Source: Nat Microbiol. 2021 Jun 14;6(7):885–98. doi: 10.1038/s41564-021-00917-9 (PMC8289736; doi:10.1038/s41564-021-00917-9)
Supplement: Source Data Extended Data Fig. 6 — Summed relative abundances of 16S rRNA genes of genus/family-level clades of 13C-labelled taxa, across DNA-SIP gradients. [file 41564_2021_917_MOESM10_ESM.xlsx]

## Sheet: Day 4
Source data for Extended data 6 - Summed relative abundances of 16S rRNA genes of genus/family-level clades of 13C-labelled taxa, across DNA-SIP gradients.
Izemoplasma
Density (mg ml-1)	1.713	1.71438	1.71547	1.71657	1.71766	1.71875	1.71985	1.72094	1.72203	1.72312	1.72422	1.72531	1.7264	1.7275	1.72859	1.72968	1.73077	1.73187	1.73296	1.73405	1.73514	1.73624	1.73733	1.73842	1.73952	1.74061	1.7417	1.74279	1.74389	1.74498	1.74607
Relative abundance in 13C-treatment gradient	0.0138313			0.020145		0.0485732				0.0234302					0.0466056				0.118421				0			0			0
Relative abundance in 12C-treatment gradient			0				0				0			0					0.122304			0					0				0
Lutibacter
Density (mg ml-1)	1.713	1.71438	1.71547	1.71657	1.71766	1.71875	1.71985	1.72094	1.72203	1.72312	1.72422	1.72531	1.7264	1.7275	1.72859	1.72968	1.73077	1.73187	1.73296	1.73405	1.73514	1.73624	1.73733	1.73842	1.73952	1.74061	1.7417	1.74279	1.74389	1.74498	1.74607
Relative abundance in 13C-treatment gradient	0.124481			0.241741		0.279296				0.132771					0.0233028				0.00657895				0.127666			0.0156715			0
Relative abundance in 12C-treatment gradient			0.0867227				0.099226				0.0296626			0.214823					0.289082			0					0				0
Shewanella
Density (mg ml-1)	1.713	1.71438	1.71547	1.71657	1.71766	1.71875	1.71985	1.72094	1.72203	1.72312	1.72422	1.72531	1.7264	1.7275	1.72859	1.72968	1.73077	1.73187	1.73296	1.73405	1.73514	1.73624	1.73733	1.73842	1.73952	1.74061	1.7417	1.74279	1.74389	1.74498	1.74607
Relative abundance in 13C-treatment gradient	0.304288			0.936745		2.29508				5.28741					9.85708				7.75				3.25924			1.47312			0.930662
Relative abundance in 12C-treatment gradient			0.607059				0.922802				0.348535			0.693292					0.67823			0.588062					0.350095				0.196657
Fusibacteraceae
Density (mg ml-1)	1.713	1.71438	1.71547	1.71657	1.71766	1.71875	1.71985	1.72094	1.72203	1.72312	1.72422	1.72531	1.7264	1.7275	1.72859	1.72968	1.73077	1.73187	1.73296	1.73405	1.73514	1.73624	1.73733	1.73842	1.73952	1.74061	1.7417	1.74279	1.74389	1.74498	1.74607
Relative abundance in 13C-treatment gradient	0.497925			0.977035		2.05222				3.38957					4.41199				2.80263				0.480625			0.399624			0.312589
Relative abundance in 12C-treatment gradient			0.242824				0.386982				0.45977			0.380822					0.389148			0.264628					0.381922				0.393314

## Sheet: Day 10
Source data for Extended data 6 - Summed relative abundances of 16S rRNA genes of genus/family-level clades of 13C-labelled taxa, across DNA-SIP gradients.
Izemoplasma
Density (mg ml-1)	1.713	1.71438	1.71547	1.71657	1.71766	1.71875	1.71985	1.72094	1.72203	1.72312	1.72422	1.72531	1.7264	1.7275	1.72859	1.72968	1.73077	1.73187	1.73296	1.73405	1.73514	1.73624	1.73733	1.73842	1.73952	1.74061	1.7417	1.74279	1.74389	1.74498	1.74607
Relative abundance in 13C-treatment gradient	0.109649	0.0936768				0.275292				1.12381			1.47726			2.28543				1.49933				1.25398				0.378147			0.697302
Relative abundance in 12C-treatment gradient		0.0328407	0.57334					0.561097		0.218818				0.169446			0.0473878			1.1745		0.155792			0.191157					0.128844	0
Lutibacter
Density (mg ml-1)	1.713	1.71438	1.71547	1.71657	1.71766	1.71875	1.71985	1.72094	1.72203	1.72312	1.72422	1.72531	1.7264	1.7275	1.72859	1.72968	1.73077	1.73187	1.73296	1.73405	1.73514	1.73624	1.73733	1.73842	1.73952	1.74061	1.7417	1.74279	1.74389	1.74498	1.74607
Relative abundance in 13C-treatment gradient	0.154185	0.340736				1.44828				1.78142			1.1572			1.13184				0.366562				0.308611				0.408611			0.217391
Relative abundance in 12C-treatment gradient		0	0.215931					0		0				0.420883			0.273386			0.503356		0.928224			0.474921					0.430812	0
Shewanella
Density (mg ml-1)	1.713	1.71438	1.71547	1.71657	1.71766	1.71875	1.71985	1.72094	1.72203	1.72312	1.72422	1.72531	1.7264	1.7275	1.72859	1.72968	1.73077	1.73187	1.73296	1.73405	1.73514	1.73624	1.73733	1.73842	1.73952	1.74061	1.7417	1.74279	1.74389	1.74498	1.74607
Relative abundance in 13C-treatment gradient	3.5793	1.50394				4				9.98556			13.8063			23.209				19.6513				12.9219				6.6474			5.45767
Relative abundance in 12C-treatment gradient		5.43246	3.26296					5.98504		2.42291				0.949225			1.16486			5.03356		4.52164			5.28245					4.35981	0
Fusibacteraceae
Density (mg ml-1)	1.713	1.71438	1.71547	1.71657	1.71766	1.71875	1.71985	1.72094	1.72203	1.72312	1.72422	1.72531	1.7264	1.7275	1.72859	1.72968	1.73077	1.73187	1.73296	1.73405	1.73514	1.73624	1.73733	1.73842	1.73952	1.74061	1.7417	1.74279	1.74389	1.74498	1.74607
Relative abundance in 13C-treatment gradient	2.11454	3.77159				13.2414				26.8946			27.6393			26.107				16.2986				8.20309				5.4714			5.43478
Relative abundance in 12C-treatment gradient		1.69046	3.23896					3.99002		0				2.57903			2.80518			11.689		6.80085			5.64073					4.10994	0

## Sheet: Day 13
Source data for Extended data 6 - Summed relative abundances of 16S rRNA genes of genus/family-level clades of 13C-labelled taxa, across DNA-SIP gradients.
Izemoplasma
Density (mg ml-1)	1.713	1.71438	1.71547	1.71657	1.71766	1.71875	1.71985	1.72094	1.72203	1.72312	1.72422	1.72531	1.7264	1.7275	1.72859	1.72968	1.73077	1.73187	1.73296	1.73405	1.73514	1.73624	1.73733	1.73842	1.73952	1.74061	1.7417	1.74279	1.74389	1.74498	1.74607
Relative abundance in 13C-treatment gradient	0.135583		0.145296			0.175806			0.691443		1.86552			3.0763	3.49468			5.48146			3.41488			1.04673			1.77431		1.75305		0.58309
Relative abundance in 12C-treatment gradient		0.5325	0.281872		0.311096			0.160385			0.249454	0.317988				0.273639			0			0.189585			0			0			0
Lutibacter
Density (mg ml-1)	1.713	1.71438	1.71547	1.71657	1.71766	1.71875	1.71985	1.72094	1.72203	1.72312	1.72422	1.72531	1.7264	1.7275	1.72859	1.72968	1.73077	1.73187	1.73296	1.73405	1.73514	1.73624	1.73733	1.73842	1.73952	1.74061	1.7417	1.74279	1.74389	1.74498	1.74607
Relative abundance in 13C-treatment gradient	0.617656		0.744642			0.619506			2.03111		3.05999			2.77272	3.35915			3.86528			1.24873			0.514019			0.331204		1.04167		1.23907
Relative abundance in 12C-treatment gradient		0.665625	0.434888		0.311096			0.435331			0.311818	0.607068				0.273639			0.230181			0.0631951			0.34965			0.271575			0.0287109
Shewanella
Density (mg ml-1)	1.713	1.71438	1.71547	1.71657	1.71766	1.71875	1.71985	1.72094	1.72203	1.72312	1.72422	1.72531	1.7264	1.7275	1.72859	1.72968	1.73077	1.73187	1.73296	1.73405	1.73514	1.73624	1.73733	1.73842	1.73952	1.74061	1.7417	1.74279	1.74389	1.74498	1.74607
Relative abundance in 13C-treatment gradient	0.482073		0.799128			1.22227			3.64448		8.9384			13.6814	18.4318			21.1121			14.577			8.30841			6.97894		6.04675		7.28863
Relative abundance in 12C-treatment gradient		5.09348	3.96231		3.50847			3.3108			3.11818	4.6036				4.53025			4.50235			3.75379			4.63287			1.65963			6.51737
Fusibacteraceae
Density (mg ml-1)	1.713	1.71438	1.71547	1.71657	1.71766	1.71875	1.71985	1.72094	1.72203	1.72312	1.72422	1.72531	1.7264	1.7275	1.72859	1.72968	1.73077	1.73187	1.73296	1.73405	1.73514	1.73624	1.73733	1.73842	1.73952	1.74061	1.7417	1.74279	1.74389	1.74498	1.74607
Relative abundance in 13C-treatment gradient	3.02802		3.06938			5.10674			17.7182		34.3981			41.9348	44.4918			37.0479			26.7839			11.0748			10.5276		11.3313		18.2216
Relative abundance in 12C-treatment gradient		9.88019	5.98373		4.51089			4.61679			4.459	4.50965				4.95591			3.62766			4.22144			0.655594			5.12975			7.17772

## Sheet: Day 24
Source data for Extended data 6 - Summed relative abundances of 16S rRNA genes of genus/family-level clades of 13C-labelled taxa, across DNA-SIP gradients.
Izemoplasma
Density (mg ml-1)	1.713	1.71438	1.71547	1.71657	1.71766	1.71875	1.71985	1.72094	1.72203	1.72312	1.72422	1.72531	1.7264	1.7275	1.72859	1.72968	1.73077	1.73187	1.73296	1.73405	1.73514	1.73624	1.73733	1.73842	1.73952	1.74061	1.7417	1.74279	1.74389	1.74498	1.74607
Relative abundance in 13C-treatment gradient	0.771488					2.24591			6.5824		13.0515		18.5095					24.6809		21.6687			11.4974		7.81596				6.55665		7.87684
Relative abundance in 12C-treatment gradient			7.70591	1.57565	4.43586			3.53522		4.36483		2.53972		2.52343				2.4086		1.51372		4.09184				2.40055		0.198807			9.24855
Lutibacter
Density (mg ml-1)	1.713	1.71438	1.71547	1.71657	1.71766	1.71875	1.71985	1.72094	1.72203	1.72312	1.72422	1.72531	1.7264	1.7275	1.72859	1.72968	1.73077	1.73187	1.73296	1.73405	1.73514	1.73624	1.73733	1.73842	1.73952	1.74061	1.7417	1.74279	1.74389	1.74498	1.74607
Relative abundance in 13C-treatment gradient	4.37901					16.4446			28.6049		41.4569		35.7738					19.8689		11.4695			6.55441		7.64967				5.26316		5.57235
Relative abundance in 12C-treatment gradient			14.9778	3.97338	9.92462			5.62461		5.04225		4.08993		3.10622				2.48159		2.74361		3.09161				1.64609		0.795229			6.35838
Shewanella
Density (mg ml-1)	1.713	1.71438	1.71547	1.71657	1.71766	1.71875	1.71985	1.72094	1.72203	1.72312	1.72422	1.72531	1.7264	1.7275	1.72859	1.72968	1.73077	1.73187	1.73296	1.73405	1.73514	1.73624	1.73733	1.73842	1.73952	1.74061	1.7417	1.74279	1.74389	1.74498	1.74607
Relative abundance in 13C-treatment gradient	0.315115					0.932623			3.47378		4.86378		8.66024					10.9176		10.5853			5.90259		4.60089				4.4157		7.5935
Relative abundance in 12C-treatment gradient			4.04587	1.44842	3.41412			4.0201		3.16363		3.01248		2.58952				2.56121		3.02744		2.5233				4.32099		6.16302			1.15607
Fusibacteraceae
Density (mg ml-1)	1.713	1.71438	1.71547	1.71657	1.71766	1.71875	1.71985	1.72094	1.72203	1.72312	1.72422	1.72531	1.7264	1.7275	1.72859	1.72968	1.73077	1.73187	1.73296	1.73405	1.73514	1.73624	1.73733	1.73842	1.73952	1.74061	1.7417	1.74279	1.74389	1.74498	1.74607
Relative abundance in 13C-treatment gradient	2.85776					9.47849			21.6573		27.7391		28.3681					30.7865		23.9228			20.5142		18.0155				16.6369		18.0393
Relative abundance in 12C-treatment gradient			20.074	7.00724	15.457			12.8185		7.82178		9.00445		7.90675				10.1719		11.2583		9.34303				9.19067		22.2664			26.0116
