# Supplementary material for: Genomic insights into diverse bacterial taxa that degrade extracellular DNA in marine sediments
Source: Nat Microbiol. 2021 Jun 14;6(7):885–98. doi: 10.1038/s41564-021-00917-9 (PMC8289736; doi:10.1038/s41564-021-00917-9)
Supplement: Source Data Extended Data Fig. 8 — SRA accessions and relative abundances of 16S rRNA gene sequences of taxa identified by IMNGS analysis. [file 41564_2021_917_MOESM11_ESM.xlsx]

## Sheet: Sheet1
Source data for Extended data 8.
.	.	.	Fusibacter	Shewanella	Lutibacter	Izemoplasma	.	.
SRA	Count	Type	Rel. Abundance	Rel. Abundance	Rel. Abundance	Rel. Abundance	Latitude	Longitude
SRR1824342	39727	marine metagenome	0.0392428	0.0540187	0.000201374	0.00813049	44.5703	-125.153
ERR2016808	468213	metagenome	0.0146173	0.00174066	0.0177206	0.00209734	71	22
SRR2041070	379980	aquatic metagenome	0.00481078	0.00469762	0.0101953	0.00107111	38.5539	-121.738
SRR1824347	42890	marine metagenome	0.0102122	0.00508277	0.000396363	0.000442994	44.5703	-125.153
SRR1282967	57925	sediment metagenome	0.00013811	0.00127751	0.0117738	1.72637e-05	79	12
SRR6352267	45004	marine metagenome	0.000511066	0.000111101	0.00939916	0.00126655	71.242	-163.403
SRR1649634	161864	marine sediment metagenome	0.00336702	7.41363e-05	0.0032064	0.00130356	37.8629	-122.313
ERR792524	38374	sediment metagenome	0.0014072	7.81779e-05	0.00357013	0.000130297	55.19	4.23
SRR2027624	223663	sediment metagenome	5.36521e-05	0.00240093	0.00242329	3.57681e-05	-41.169	174.326
SRR2104033	240067	marine metagenome	0.000608164	0.00134129	0.000958066	0.000941404	54.1742	7.88466
SRR402304	131171	marine sediment metagenome	0.00175344	0.000884342	0.000274451	0.000655633	-43.6412	-73.3294
SRR1226616	919039	marine sediment metagenome	0.000602804	0.00090747	0.000723582	6.52856e-05	28.6722	-88.4765
SRR2550687	1132302	marine metagenome	0.000143071	0.000189879	0.000273779	0.000236686	28.87	-90.5
SRR1557173	81273	marine sediment metagenome	0.000110738	4.92168e-05	0.000356822	1.23042e-05	31	122
SRR2827645	189131	marine sediment metagenome	0.000100459	7.93101e-05	0.000507585	5.28734e-06	-64.983	-63.469
SRR1383176	3691350	marine metagenome	3.25084e-06	0.000111341	0.000177442	1.08361e-06	71.2	-156.41
SRR2397934	3563438	rock metagenome	2.80628e-07	0.000153503	5.61256e-07	2.80628e-07	9.089	-87.01
SRR1257386	551835	marine sediment metagenome	1.63092e-05	3.62427e-05	3.08063e-05	5.43641e-06	26.81	119.7
SRR2130141	37855	marine sediment metagenome	not determined	not determined	not determined	0.0218729	44.955	12.573
SRR1823979	33094	marine sediment metagenome	not determined	not determined	not determined	0.0113011	13.264	-59.4253
SRR2041014	2653	aquatic metagenome	not determined	not determined	not determined	0.0071617	38.5539	-121.738
SRR869629	881	sediment metagenome	not determined	not determined	not determined	0.0045403	-5.8089	106.522
SRR3133430	806	sediment metagenome	not determined	not determined	not determined	0.00248139	51.747	3.898
