# Supplementary material for: Genomic insights into diverse bacterial taxa that degrade extracellular DNA in marine sediments
Source: Nat Microbiol. 2021 Jun 14;6(7):885–98. doi: 10.1038/s41564-021-00917-9 (PMC8289736; doi:10.1038/s41564-021-00917-9)
Supplement: Source Data Extended Data Fig. 10 — Relative abundances of Halobacterium salinarum 16S rRNA genes across DNA-SIP gradients. [file 41564_2021_917_MOESM12_ESM.xlsx]

## Sheet: Sheet1
Source data for Extended Data Fig. 10. - Relative abundances of 16S rRNA genes of Halobacterium salinarum across DNA-SIP gradients.
Halobacterium, day 4
Density (mg ml-1)	1.713	1.71438	1.71547	1.71657	1.71766	1.71875	1.71985	1.72094	1.72203	1.72312	1.72422	1.72531	1.7264	1.7275	1.72859	1.72968	1.73077	1.73187	1.73296	1.73405	1.73514	1.73624	1.73733	1.73842	1.73952	1.74061	1.7417	1.74279	1.74389	1.74498	1.74607
Relative abundance in 13C-treatment gradient	0.0276625			0.020145		0.0485732				0.538894					3.29346				16.6184				39.0057			65.0838			79.0139
Relative abundance in 12C-treatment gradient			0.11274				0.208375				0.355951			0.331999					0.189015			1.02911					0.922979				0.688299
Halobacterium, day 10
Density (mg ml-1)	1.713	1.71438	1.71547	1.71657	1.71766	1.71875	1.71985	1.72094	1.72203	1.72312	1.72422	1.72531	1.7264	1.7275	1.72859	1.72968	1.73077	1.73187	1.73296	1.73405	1.73514	1.73624	1.73733	1.73842	1.73952	1.74061	1.7417	1.74279	1.74389	1.74498	1.74607
Relative abundance in 13C-treatment gradient	0.0110132	0				0				0.0192585			0.0267046			0.211443				2.25302				4.98756				11.0126			10.2517
Relative abundance in 12C-treatment gradient		0.0164123	0					0.0623441		0				0.00895496			0			0.25		0			0.00833194					0	0
Halobacterium, day 13
Density (mg ml-1)	1.713	1.71438	1.71547	1.71657	1.71766	1.71875	1.71985	1.72094	1.72203	1.72312	1.72422	1.72531	1.7264	1.7275	1.72859	1.72968	1.73077	1.73187	1.73296	1.73405	1.73514	1.73624	1.73733	1.73842	1.73952	1.74061	1.7417	1.74279	1.74389	1.74498	1.74607
Relative abundance in 13C-treatment gradient	0		0			0			0		0			0	0.0290416			0.124322			0.891947			5.53271			8.06719		3.98882		3.64431
Relative abundance in 12C-treatment gradient		0.00578804	0.016107		0			0.0114561			0.0103939	0.007227				0.0304044			0.248596			0			0.0874126			0			0
Halobacterium, day 24
Density (mg ml-1)	1.713	1.71438	1.71547	1.71657	1.71766	1.71875	1.71985	1.72094	1.72203	1.72312	1.72422	1.72531	1.7264	1.7275	1.72859	1.72968	1.73077	1.73187	1.73296	1.73405	1.73514	1.73624	1.73733	1.73842	1.73952	1.74061	1.7417	1.74279	1.74389	1.74498	1.74607
Relative abundance in 13C-treatment gradient	0					0			0		0		0					0		0.249066			1.91925		4.15743				3.61285		0.850019
Relative abundance in 12C-treatment gradient			0	0	0			0		0		0.0219889		0.0180245				0.026541		0.189215		0				0		0			0
